# Supplementary material for: Rapid propagation of membrane tension at retinal bipolar neuron presynaptic terminals
Source: Sci Adv. 2022 Jan 5;8(1):eabl4411. doi: 10.1126/sciadv.abl4411 (PMC11580022; doi:10.1126/sciadv.abl4411)
Supplement: Supplementary file 2 — Movies S1 to S6 [file sciadv.abl4411_movies_s1_to_s6.zip]

Archive with 6 entries (6 files):
- sciadv.abl4411_movie_s1.mov
- sciadv.abl4411_movie_s2.mov
- sciadv.abl4411_movie_s3.mov
- sciadv.abl4411_movie_s4.mov
- sciadv.abl4411_movie_s5.mov
- sciadv.abl4411_movie_s6.mov
