# Supplementary material for: Rapid propagation of membrane tension at retinal bipolar neuron presynaptic terminals
Source: Sci Adv. 2022 Jan 5;8(1):eabl4411. doi: 10.1126/sciadv.abl4411 (PMC11580022; doi:10.1126/sciadv.abl4411)
Supplement: Supplementary file 3 — Supplementary Data and Code [file sciadv.abl4411_supplementary_data_and_code.zip]

Archive with 390 entries (352 files):
- FigData/
- FigData/FigS9/
- FigData/.DS_Store
- __MACOSX/FigData/._.DS_Store
- FigData/FigS7/
- FigData/FigS6/
- FigData/FigS8/
- FigData/Fig1/
- FigData/FigS11/
- FigData/FigS10/
- FigData/FigS3/
- FigData/FigS2/
- FigData/FigS5/
- FigData/FigS12/
- FigData/Fig2/
- FigData/Fig3/
- FigData/Fig4/
- FigData/FigS9/.DS_Store
- __MACOSX/FigData/FigS9/._.DS_Store
- FigData/FigS9/SomaFits/
- __MACOSX/FigData/FigS9/._SomaFits
- FigData/FigS9/TerminalFits/
- __MACOSX/FigData/FigS9/._TerminalFits
- FigData/FigS9/Axonfits/
- __MACOSX/FigData/FigS9/._Axonfits
- FigData/FigS7/.DS_Store
- __MACOSX/FigData/FigS7/._.DS_Store
- FigData/FigS7/FigS7a.fig
- __MACOSX/FigData/FigS7/._FigS7a.fig
- FigData/FigS7/FigS7b.fig
- __MACOSX/FigData/FigS7/._FigS7b.fig
- FigData/FigS7/FigS7b.mat
- __MACOSX/FigData/FigS7/._FigS7b.mat
- FigData/FigS7/FigS7a.mat
- __MACOSX/FigData/FigS7/._FigS7a.mat
- FigData/FigS6/FigS6B_DT_slow_chrom.fig
- __MACOSX/FigData/FigS6/._FigS6B_DT_slow_chrom.fig
- FigData/FigS6/FigS6B_DT_slow_chrom.mat
- __MACOSX/FigData/FigS6/._FigS6B_DT_slow_chrom.mat
- FigData/FigS6/.DS_Store
- __MACOSX/FigData/FigS6/._.DS_Store
- FigData/FigS6/FigS6A_DT_slow_ter.fig
- __MACOSX/FigData/FigS6/._FigS6A_DT_slow_ter.fig
- FigData/FigS6/FigS6A_DT_slow_ter.mat
- __MACOSX/FigData/FigS6/._FigS6A_DT_slow_ter.mat
- FigData/FigS8/.DS_Store
- __MACOSX/FigData/FigS8/._.DS_Store
- FigData/FigS8/Frap_data_Chromaffin_st.mat
- __MACOSX/FigData/FigS8/._Frap_data_Chromaffin_st.mat
- FigData/FigS8/Frap_data_st_soma.mat
- __MACOSX/FigData/FigS8/._Frap_data_st_soma.mat
- FigData/FigS8/Frap_data_st_terminal.mat
- __MACOSX/FigData/FigS8/._Frap_data_st_terminal.mat
- FigData/FigS8/FigS8C_FRAPFits.fig
- __MACOSX/FigData/FigS8/._FigS8C_FRAPFits.fig
- FigData/FigS8/FitFRAPData.m
- __MACOSX/FigData/FigS8/._FitFRAPData.m
- FigData/Fig1/Fig1c_EK.fig
- __MACOSX/FigData/Fig1/._Fig1c_EK.fig
- FigData/Fig1/.DS_Store
- __MACOSX/FigData/Fig1/._.DS_Store
- FigData/Fig1/Fig1e_EK.fig
- __MACOSX/FigData/Fig1/._Fig1e_EK.fig
- FigData/Fig1/Fig1e.mat
- __MACOSX/FigData/Fig1/._Fig1e.mat
- FigData/Fig1/Fig1.txt
- __MACOSX/FigData/Fig1/._Fig1.txt
- FigData/Fig1/Fig1c.mat
- __MACOSX/FigData/Fig1/._Fig1c.mat
- FigData/Fig1/Fig1.txt~
- FigData/FigS11/FigS11_PhalloidinBoxplot.fig
- __MACOSX/FigData/FigS11/._FigS11_PhalloidinBoxplot.fig
- FigData/FigS11/.DS_Store
- __MACOSX/FigData/FigS11/._.DS_Store
- FigData/FigS11/FigS11_Phalloidin.mat
- __MACOSX/FigData/FigS11/._FigS11_Phalloidin.mat
- FigData/FigS10/FigS10C_ThetaCDF_Soma.fig
- __MACOSX/FigData/FigS10/._FigS10C_ThetaCDF_Soma.fig
- FigData/FigS10/FigS10B_ThetaCDF_Ter.fig
- __MACOSX/FigData/FigS10/._FigS10B_ThetaCDF_Ter.fig
- FigData/FigS10/FigS10E_MaxSuppForce.fig
- __MACOSX/FigData/FigS10/._FigS10E_MaxSuppForce.fig
- FigData/FigS10/FigS10D_ThetaCDF_Chrom.fig
- __MACOSX/FigData/FigS10/._FigS10D_ThetaCDF_Chrom.fig
- FigData/FigS3/.DS_Store
- __MACOSX/FigData/FigS3/._.DS_Store
- FigData/FigS3/FigS3_Hela_DT.fig
- __MACOSX/FigData/FigS3/._FigS3_Hela_DT.fig
- FigData/FigS3/FigS3_Hela_DT.mat
- __MACOSX/FigData/FigS3/._FigS3_Hela_DT.mat
- FigData/FigS2/.DS_Store
- __MACOSX/FigData/FigS2/._.DS_Store
- FigData/FigS2/FigS2f/
- FigData/FigS2/FigS2d/
- FigData/FigS2/FigS2c/
- __MACOSX/FigData/FigS2/._FigS2c
- FigData/FigS2/FigS2b/
- __MACOSX/FigData/FigS2/._FigS2b
- FigData/FigS2/FigS2e/
- FigData/FigS5/.DS_Store
- __MACOSX/FigData/FigS5/._.DS_Store
- FigData/FigS5/FigS5a/
- __MACOSX/FigData/FigS5/._FigS5a
- FigData/FigS5/CG_TetherIntensity.m
- __MACOSX/FigData/FigS5/._CG_TetherIntensity.m
- FigData/FigS5/CG_TetherFluo_Force.m
- __MACOSX/FigData/FigS5/._CG_TetherFluo_Force.m
- FigData/FigS5/FigS5d/
- __MACOSX/FigData/FigS5/._FigS5d
- FigData/FigS5/FigS5c/
- __MACOSX/FigData/FigS5/._FigS5c
- FigData/FigS5/FigS5b/
- __MACOSX/FigData/FigS5/._FigS5b
- FigData/FigS5/FigS5e/
- __MACOSX/FigData/FigS5/._FigS5e
- FigData/FigS12/FigS12F_10uMMitMab.fig
- __MACOSX/FigData/FigS12/._FigS12F_10uMMitMab.fig
- FigData/FigS12/FigS12G_ProMyrAc.mat
- __MACOSX/FigData/FigS12/._FigS12G_ProMyrAc.mat
- FigData/FigS12/.DS_Store
- __MACOSX/FigData/FigS12/._.DS_Store
- FigData/FigS12/FigS12F_10uMMitMab.mat
- __MACOSX/FigData/FigS12/._FigS12F_10uMMitMab.mat
- FigData/FigS12/FigS12G_ProMyrAc.fig
- __MACOSX/FigData/FigS12/._FigS12G_ProMyrAc.fig
- FigData/FigS12/FigS12BC_spontaneous/
- FigData/FigS12/FigS12E_noCa.mat
- __MACOSX/FigData/FigS12/._FigS12E_noCa.mat
- FigData/FigS12/FigS12E_noCa.fig
- __MACOSX/FigData/FigS12/._FigS12E_noCa.fig
- FigData/Fig2/Fig2B_DistanceVersusTsense_fits.fig
- __MACOSX/FigData/Fig2/._Fig2B_DistanceVersusTsense_fits.fig
- FigData/Fig2/Fig2C_DistanceVersusMaxAmp.fig
- __MACOSX/FigData/Fig2/._Fig2C_DistanceVersusMaxAmp.fig
- FigData/Fig2/Fig2A_CorrelateSim_Term4_3.fig
- __MACOSX/FigData/Fig2/._Fig2A_CorrelateSim_Term4_3.fig
- FigData/Fig3/Fig3D_ForceVel_Plots_term.fig
- __MACOSX/FigData/Fig3/._Fig3D_ForceVel_Plots_term.fig
- FigData/Fig3/Fig3I_CG200203c1_TetherSliding_CHROM.fig
- __MACOSX/FigData/Fig3/._Fig3I_CG200203c1_TetherSliding_CHROM.fig
- FigData/Fig3/Figure3_ForceVelocityData.mat
- __MACOSX/FigData/Fig3/._Figure3_ForceVelocityData.mat
- FigData/Fig3/Fig3J_ForceVel_Plots_chrom.fig
- FigData/Fig3/Figure3_ForceVelocity.txt
- __MACOSX/FigData/Fig3/._Figure3_ForceVelocity.txt
- FigData/Fig3/Fig3F_CG190717_c2_s1_TetherSliding_SOMA.fig
- __MACOSX/FigData/Fig3/._Fig3F_CG190717_c2_s1_TetherSliding_SOMA.fig
- FigData/Fig3/Fig3C_ND190204c2r2_TetherSliding_TER.fig
- __MACOSX/FigData/Fig3/._Fig3C_ND190204c2r2_TetherSliding_TER.fig
- FigData/Fig3/Fig3G_ForceVel_Plots_soma.fig
- __MACOSX/FigData/Fig3/._Fig3G_ForceVel_Plots_soma.fig
- FigData/Fig4/.DS_Store
- __MACOSX/FigData/Fig4/._.DS_Store
- FigData/Fig4/Fig4f/
- __MACOSX/FigData/Fig4/._Fig4f
- FigData/Fig4/Fig4d/
- __MACOSX/FigData/Fig4/._Fig4d
- FigData/Fig4/Fig4c/
- __MACOSX/FigData/Fig4/._Fig4c
- FigData/FigS9/SomaFits/.DS_Store
- __MACOSX/FigData/FigS9/SomaFits/._.DS_Store
- FigData/FigS9/SomaFits/CorrelateSim_CG210324c1s_8.fig
- __MACOSX/FigData/FigS9/SomaFits/._CorrelateSim_CG210324c1s_8.fig
- FigData/FigS9/SomaFits/CorrelateSim_CG200106c2s_4.fig
- __MACOSX/FigData/FigS9/SomaFits/._CorrelateSim_CG200106c2s_4.fig
- FigData/FigS9/SomaFits/CorrelateSim_CG191216c1s_1.fig
- __MACOSX/FigData/FigS9/SomaFits/._CorrelateSim_CG191216c1s_1.fig
- FigData/FigS9/SomaFits/CorrelateSim_CG191217c1s_2.fig
- __MACOSX/FigData/FigS9/SomaFits/._CorrelateSim_CG191217c1s_2.fig
- FigData/FigS9/SomaFits/CorrelateSim_CG210323c1s_7.fig
- __MACOSX/FigData/FigS9/SomaFits/._CorrelateSim_CG210323c1s_7.fig
- FigData/FigS9/SomaFits/CorrelateSim_CG210316c1s_5.fig
- __MACOSX/FigData/FigS9/SomaFits/._CorrelateSim_CG210316c1s_5.fig
- FigData/FigS9/SomaFits/CorrelateSim_CG200106c1s_3.fig
- __MACOSX/FigData/FigS9/SomaFits/._CorrelateSim_CG200106c1s_3.fig
- FigData/FigS9/SomaFits/CorrelateSim_CG210317c1s_6.fig
- __MACOSX/FigData/FigS9/SomaFits/._CorrelateSim_CG210317c1s_6.fig
- FigData/FigS9/TerminalFits/.DS_Store
- __MACOSX/FigData/FigS9/TerminalFits/._.DS_Store
- FigData/FigS9/TerminalFits/CorrelateSim_CG200107c2t_6.fig
- __MACOSX/FigData/FigS9/TerminalFits/._CorrelateSim_CG200107c2t_6.fig
- FigData/FigS9/TerminalFits/CorrelateSim_CG191216c1t_1.fig
- __MACOSX/FigData/FigS9/TerminalFits/._CorrelateSim_CG191216c1t_1.fig
- FigData/FigS9/TerminalFits/CorrelateSim_CG191218c2t_4.fig
- __MACOSX/FigData/FigS9/TerminalFits/._CorrelateSim_CG191218c2t_4.fig
- FigData/FigS9/TerminalFits/CorrelateSim_CG191216c2_2.fig
- __MACOSX/FigData/FigS9/TerminalFits/._CorrelateSim_CG191216c2_2.fig
- FigData/FigS9/TerminalFits/CorrelateSim_CG200107c4t_8.fig
- __MACOSX/FigData/FigS9/TerminalFits/._CorrelateSim_CG200107c4t_8.fig
- FigData/FigS9/TerminalFits/CorrelateSim_CG210317c1t_10.fig
- __MACOSX/FigData/FigS9/TerminalFits/._CorrelateSim_CG210317c1t_10.fig
- FigData/FigS9/TerminalFits/CorrelateSim_CG200107c3t_7.fig
- __MACOSX/FigData/FigS9/TerminalFits/._CorrelateSim_CG200107c3t_7.fig
- FigData/FigS9/TerminalFits/CorrelateSim_CG210309c1t_9.fig
- __MACOSX/FigData/FigS9/TerminalFits/._CorrelateSim_CG210309c1t_9.fig
- FigData/FigS9/TerminalFits/CorrelateSim_CG191218c1t_3.fig
- __MACOSX/FigData/FigS9/TerminalFits/._CorrelateSim_CG191218c1t_3.fig
- FigData/FigS9/TerminalFits/CorrelateSim_CG210323c1t_12.fig
- __MACOSX/FigData/FigS9/TerminalFits/._CorrelateSim_CG210323c1t_12.fig
- FigData/FigS9/TerminalFits/CorrelateSim_CG200101c1t_5.fig
- __MACOSX/FigData/FigS9/TerminalFits/._CorrelateSim_CG200101c1t_5.fig
- FigData/FigS9/TerminalFits/CorrelateSim_CG210317c2t_11.fig
- __MACOSX/FigData/FigS9/TerminalFits/._CorrelateSim_CG210317c2t_11.fig
- FigData/FigS9/Axonfits/.DS_Store
- __MACOSX/FigData/FigS9/Axonfits/._.DS_Store
- FigData/FigS9/Axonfits/CorrelateSim_CG201001c2_1.fig
- __MACOSX/FigData/FigS9/Axonfits/._CorrelateSim_CG201001c2_1.fig
- FigData/FigS9/Axonfits/CorrelateSim_CG201002c1_2.fig
- __MACOSX/FigData/FigS9/Axonfits/._CorrelateSim_CG201002c1_2.fig
- FigData/FigS9/Axonfits/CorrelateSim_CG201005c2_3.fig
- __MACOSX/FigData/FigS9/Axonfits/._CorrelateSim_CG201005c2_3.fig
- FigData/FigS9/Axonfits/CorrelateSim_CG201005c3_4.fig
- __MACOSX/FigData/FigS9/Axonfits/._CorrelateSim_CG201005c3_4.fig
- FigData/FigS2/FigS2f/FigS2f_TetherRelax.fig
- __MACOSX/FigData/FigS2/FigS2f/._FigS2f_TetherRelax.fig
- FigData/FigS2/FigS2f/FigS2f_TetherRelax.mat
- __MACOSX/FigData/FigS2/FigS2f/._FigS2f_TetherRelax.mat
- FigData/FigS2/FigS2d/Dftether_vs_DelL_CHROM_TER_SOMA_AvgErrorBars.fig
- __MACOSX/FigData/FigS2/FigS2d/._Dftether_vs_DelL_CHROM_TER_SOMA_AvgErrorBars.fig
- FigData/FigS2/FigS2d/ftether_vs_DelL_Ter.mat
- __MACOSX/FigData/FigS2/FigS2d/._ftether_vs_DelL_Ter.mat
- FigData/FigS2/FigS2d/ftether_vs_DelL_Chrom.mat
- __MACOSX/FigData/FigS2/FigS2d/._ftether_vs_DelL_Chrom.mat
- FigData/FigS2/FigS2d/ftether_vs_DelL_Soma.mat
- __MACOSX/FigData/FigS2/FigS2d/._ftether_vs_DelL_Soma.mat
- FigData/FigS2/FigS2c/.DS_Store
- __MACOSX/FigData/FigS2/FigS2c/._.DS_Store
- FigData/FigS2/FigS2c/FigS2c.fig
- __MACOSX/FigData/FigS2/FigS2c/._FigS2c.fig
- FigData/FigS2/FigS2c/Initial_tensions_only_ter_soma_chrom.xlsx
- __MACOSX/FigData/FigS2/FigS2c/._Initial_tensions_only_ter_soma_chrom.xlsx
- FigData/FigS2/FigS2b/.DS_Store
- __MACOSX/FigData/FigS2/FigS2b/._.DS_Store
- FigData/FigS2/FigS2b/Ext_Fig2b.mat
- __MACOSX/FigData/FigS2/FigS2b/._Ext_Fig2b.mat
- FigData/FigS2/FigS2b/Ext_Fig2b.fig
- __MACOSX/FigData/FigS2/FigS2b/._Ext_Fig2b.fig
- FigData/FigS2/FigS2e/.DS_Store
- __MACOSX/FigData/FigS2/FigS2e/._.DS_Store
- FigData/FigS2/FigS2e/SoverS0_vs_DelL_SOMA.mat
- __MACOSX/FigData/FigS2/FigS2e/._SoverS0_vs_DelL_SOMA.mat
- FigData/FigS2/FigS2e/SoverS0_vs_DelL_CHROM.mat
- __MACOSX/FigData/FigS2/FigS2e/._SoverS0_vs_DelL_CHROM.mat
- FigData/FigS2/FigS2e/SoverS0_vs_DelL_TER.mat
- __MACOSX/FigData/FigS2/FigS2e/._SoverS0_vs_DelL_TER.mat
- FigData/FigS2/FigS2e/SoverS0_vs_DelL_TER_SOMA_CHROM.fig
- __MACOSX/FigData/FigS2/FigS2e/._SoverS0_vs_DelL_TER_SOMA_CHROM.fig
- FigData/FigS5/FigS5a/FigS5a.fig
- __MACOSX/FigData/FigS5/FigS5a/._FigS5a.fig
- FigData/FigS5/FigS5a/CG191029_c5_elongation7W.mat
- __MACOSX/FigData/FigS5/FigS5a/._CG191029_c5_elongation7W.mat
- FigData/FigS5/FigS5d/FigS5d_terminal_results.mat
- __MACOSX/FigData/FigS5/FigS5d/._FigS5d_terminal_results.mat
- FigData/FigS5/FigS5d/FigS5d_v2_EK.fig
- __MACOSX/FigData/FigS5/FigS5d/._FigS5d_v2_EK.fig
- FigData/FigS5/FigS5c/FigS5c.mat
- __MACOSX/FigData/FigS5/FigS5c/._FigS5c.mat
- FigData/FigS5/FigS5c/FigS5c_EK.fig
- __MACOSX/FigData/FigS5/FigS5c/._FigS5c_EK.fig
- FigData/FigS5/FigS5b/CG191016c3t.mat
- __MACOSX/FigData/FigS5/FigS5b/._CG191016c3t.mat
- FigData/FigS5/FigS5b/FigS5b_EK.fig
- __MACOSX/FigData/FigS5/FigS5b/._FigS5b_EK.fig
- FigData/FigS5/FigS5b/CG191022c3s.mat
- __MACOSX/FigData/FigS5/FigS5b/._CG191022c3s.mat
- FigData/FigS5/FigS5b/CG191022c2s.mat
- __MACOSX/FigData/FigS5/FigS5b/._CG191022c2s.mat
- FigData/FigS5/FigS5b/CG191029c5t.mat
- __MACOSX/FigData/FigS5/FigS5b/._CG191029c5t.mat
- FigData/FigS5/FigS5e/FigS5e_v2_EK.fig
- __MACOSX/FigData/FigS5/FigS5e/._FigS5e_v2_EK.fig
- FigData/FigS5/FigS5e/FigS5e_results_soma.mat
- __MACOSX/FigData/FigS5/FigS5e/._FigS5e_results_soma.mat
- FigData/FigS12/FigS12BC_spontaneous/FigS12B_CG201808_c5_fluovssigma_subplot_EK.fig
- __MACOSX/FigData/FigS12/FigS12BC_spontaneous/._FigS12B_CG201808_c5_fluovssigma_subplot_EK.fig
- FigData/FigS12/FigS12BC_spontaneous/EK_ExtractFrameTimesFromMetadata.m
- __MACOSX/FigData/FigS12/FigS12BC_spontaneous/._EK_ExtractFrameTimesFromMetadata.m
- FigData/FigS12/FigS12BC_spontaneous/EK_Fluo_sigma_xcorr_analysis.m
- __MACOSX/FigData/FigS12/FigS12BC_spontaneous/._EK_Fluo_sigma_xcorr_analysis.m
- FigData/FigS12/FigS12BC_spontaneous/EK_matchwords.m
- __MACOSX/FigData/FigS12/FigS12BC_spontaneous/._EK_matchwords.m
- FigData/FigS12/FigS12BC_spontaneous/FigS12C_CG201808_c5_fluovssigma_xcorr_EK.fig
- __MACOSX/FigData/FigS12/FigS12BC_spontaneous/._FigS12C_CG201808_c5_fluovssigma_xcorr_EK.fig
- FigData/Fig4/Fig4f/Fig4f_EK.fig
- __MACOSX/FigData/Fig4/Fig4f/._Fig4f_EK.fig
- FigData/Fig4/Fig4f/.DS_Store
- __MACOSX/FigData/Fig4/Fig4f/._.DS_Store
- FigData/Fig4/Fig4f/CG210303_c5.mat
- __MACOSX/FigData/Fig4/Fig4f/._CG210303_c5.mat
- FigData/Fig4/Fig4f/CG210304_c1.mat
- __MACOSX/FigData/Fig4/Fig4f/._CG210304_c1.mat
- FigData/Fig4/Fig4f/CG210304_c2.mat
- __MACOSX/FigData/Fig4/Fig4f/._CG210304_c2.mat
- FigData/Fig4/Fig4f/CG210304_c3.mat
- __MACOSX/FigData/Fig4/Fig4f/._CG210304_c3.mat
- FigData/Fig4/Fig4f/Fig4f.mat
- __MACOSX/FigData/Fig4/Fig4f/._Fig4f.mat
- FigData/Fig4/Fig4d/Fig4d_EK.fig
- __MACOSX/FigData/Fig4/Fig4d/._Fig4d_EK.fig
- FigData/Fig4/Fig4d/.DS_Store
[truncated: 90 more entries]
