# Supplementary material for: Rapid propagation of membrane tension at retinal bipolar neuron presynaptic terminals
Source: Sci Adv. 2022 Jan 5;8(1):eabl4411. doi: 10.1126/sciadv.abl4411 (PMC11580022; doi:10.1126/sciadv.abl4411)
Supplement: Supplementary file 3 — Supplementary Data and Code [file sciadv.abl4411_supplementary_data_and_code.zip › FigData/FigS8/FitFRAPData.m]

%%% Fits Fluorsence recovery data to arbitrary equation.
% Plots fits and data, and prints results onto the command window
% 
TermColor = "#2F4F4E";%'#72A0C1'
SomaColor = "#4169E1";%'#E52B50'
ChromColor= "#228B22";%'#008000'
FitEqn = '(I0 + Iinf.*(x./th))./ (1 + (x./th))'
% Rearranges data originallyread from excel sheet as data was sometimes
% collected at uneven time intervals
[timeSoma,fluorSoma] = reaarrange_data(time,frap_soma);
[timeChrom,fluorChrom] = reaarrange_data(time,Frap_Chromaffin);
[timeTerm,fluorTerm] = reaarrange_data(time,frap_terminal);

% fits to above equation. These are good starting points but solutions  fit
% parameters are stable at many values
[fSoma,gofSoma] = fit(fluorSoma,timeSoma,FitEqn,'Start',[0.05, 0.4,0],'Lower',[0.001 0.05, 0.1])
[fChrom,gofChrom] = fit(fluorChrom,timeChrom,FitEqn,'Start',[0.05,0.1,0],'Lower',[0.001 0.05 0.1])
[fTerm,gofTerm] = fit(fluorTerm,timeTerm,FitEqn,'Start',[0.05,0.1,0],'Lower',[0.001 0.05 0.1])


%% individually fit the soma, terminal, and chromaffin traces
hold on
time_arr = time(time > 0);
st = length(time) - length(time_arr)+1;
thalf_arr_term = NaN.*zeros(size(frap_terminal,2),1);
I0_arr_term = NaN.*zeros(size(frap_terminal,2),1);
Iinf_arr_term = NaN.*zeros(size(frap_terminal,2),1);
for i=1:size(frap_terminal,2)
    frap_arr = frap_terminal(st:end,i);
    scatter(time_arr,frap_arr,'MarkerFaceColor',TermColor,'MarkerEdgeColor',TermColor);
    [fTerm,gofTerm] = fit(time_arr(~isnan(frap_arr)),frap_arr(~isnan(frap_arr)),FitEqn,'Start',[0.05,0.5,50],'Lower',[0.001 0.05 0.1])
    thalf_arr_term(i) = fTerm.th;
    I0_arr_term(i) = fTerm.I0;
    Iinf_arr_term(i) = fTerm.Iinf;
end
avThalfTerm = mean(thalf_arr_term);
avI0Term = mean(Iinf_arr_term - I0_arr_term);
t = [0:1:1000];
plot(t,(mean(I0_arr_term) + mean(Iinf_arr_term).*(t./mean(thalf_arr_term)))./ (1 + (t./mean(thalf_arr_term))))

SEMT = std(thalf_arr_term)/sqrt(length(thalf_arr_term));              
tsT = tinv([0.05  0.95],length(thalf_arr_term)-1);     
CIT = mean(thalf_arr_term) + tsT*SEMT;     


thalf_arr_soma = NaN.*zeros(size(frap_soma,2),1);
I0_arr_soma = NaN.*zeros(size(frap_soma,2),1);
Iinf_arr_soma = NaN.*zeros(size(frap_soma,2),1);
for i=1:size(frap_soma,2)
    frap_arr = frap_soma(st:end,i);
    scatter(time_arr,frap_arr,'MarkerFaceColor',SomaColor,'MarkerEdgeColor',SomaColor);
    [fSoma,gofSoma] = fit(time_arr(~isnan(frap_arr)),frap_arr(~isnan(frap_arr)),FitEqn,'Start',[0.05,0.5,50],'Lower',[0.001 0.05 0.1])
    thalf_arr_soma(i) = fSoma.th;
    I0_arr_soma(i) = fSoma.I0;
    Iinf_arr_soma(i) = fSoma.Iinf;
end
avThalfsoma = mean(thalf_arr_soma);
avI0Soma = mean(Iinf_arr_soma - I0_arr_soma);
plot(t,(mean(I0_arr_soma) + mean(Iinf_arr_soma).*(t./mean(thalf_arr_soma)))./ (1 + (t./mean(thalf_arr_soma))))
errorbar(time_arr,mean(frap_terminal(st:end,:),2,'omitnan'),std(frap_terminal(st:end,:),0,2,'omitnan'))
SEMS = std(thalf_arr_soma)/sqrt(length(thalf_arr_soma));              
tsS = tinv([0.05  0.95],length(thalf_arr_soma)-1);     
CIS = mean(thalf_arr_soma) + tsT*SEMT;     


thalf_arr_chrom = NaN.*zeros(size(Frap_Chromaffin,2),1);
I0_arr_chrom = NaN.*zeros(size(Frap_Chromaffin,2),1);
Iinf_arr_chrom = NaN.*zeros(size(Frap_Chromaffin,2),1);
for i=1:size(Frap_Chromaffin,2)
    frap_arr = Frap_Chromaffin(st:end,i);
    scatter(time_arr,frap_arr,'MarkerFaceColor',ChromColor,'MarkerEdgeColor',ChromColor);
    [fChrom,gofChrom] = fit(time_arr(~isnan(frap_arr)),frap_arr(~isnan(frap_arr)),FitEqn,'Start',[0.05,0.5,50],'Lower',[0.01 0.05 0.1],'Upper',[0.1,1,500])
    thalf_arr_chrom(i) = fChrom.th;
    I0_arr_chrom(i) = fChrom.I0;
    Iinf_arr_chrom(i) = fChrom.Iinf;
end
avThalfChrom = mean(thalf_arr_chrom);
avI0Chrom = mean(Iinf_arr_chrom - I0_arr_chrom);
plot(t,(mean(I0_arr_chrom) + mean(Iinf_arr_chrom).*(t./mean(thalf_arr_chrom)))./ (1 + (t./mean(thalf_arr_chrom))))

SEMC = std(thalf_arr_chrom)/sqrt(length(thalf_arr_chrom));              
tsC = tinv([0.05  0.95],length(thalf_arr_chrom)-1);     
CIC = mean(thalf_arr_chrom) + tsT*SEMC;     

%% plotting 
t = 0:1:max(time);
h=figure('units','inch','position',[0,0,2.5,2],'DefaultAxesFontSize',7,'DefaultAxesFontName','helvetica' );hold on
grid on
plot(t,(fSoma.I0 + fSoma.Iinf.*(t./fSoma.th))./ (1 + (t./fSoma.th)),'DisplayName','Soma','Color',SomaColor);
plot(t,(fTerm.I0 + fTerm.Iinf.*(t./fTerm.th))./ (1 + (t./fTerm.th)),'DisplayName','Terminal','Color',TermColor);
plot(t,(fChrom.I0 + fChrom.Iinf.*(t./fChrom.th))./ (1 + (t./fChrom.th)),'DisplayName','Chromaffin','Color',ChromColor);
errorbar(time_arr,mean(frap_terminal(st:end,:),2,'omitnan'),std(frap_terminal(st:end,:)./sqrt(size(frap_terminal,2)),0,2,'omitnan'),'Color',TermColor,'LineStyle','None','Marker','o','MarkerFaceColor',TermColor,'MarkerSize',4)

errorbar(time_arr,mean(frap_soma(st:end,:),2,'omitnan'),std(frap_soma(st:end,:)./sqrt(size(frap_soma,2)),0,2,'omitnan'),'Color',SomaColor,'LineStyle','None','Marker','o','MarkerFaceColor',SomaColor,'MarkerSize',4)
errorbar(time_arr,mean(Frap_Chromaffin(st:end,:),2,'omitnan'),std(Frap_Chromaffin(st:end,:)./sqrt(size(Frap_Chromaffin,2)),0,2,'omitnan'),'Color',ChromColor,'LineStyle','None','Marker','o','MarkerFaceColor',ChromColor,'MarkerSize',4)


%scatter(fluorSoma,timeSoma,7,'MarkerFaceColor',SomaColor,'MarkerEdgeColor',SomaColor,'MarkerFaceAlpha',0.5)
%%scatter(fluorChrom,timeChrom,7,'MarkerFaceColor',ChromColor,'MarkerEdgeColor',ChromColor,'MarkerFaceAlpha',0.5)
%scatter(fluorTerm,timeTerm,7,'MarkerFaceColor',TermColor,'MarkerEdgeColor',TermColor,'MarkerFaceAlpha',0.5)
plot(t,(fSoma.Iinf-fSoma.I0).*ones(size(t)),'Color',SomaColor,'LineStyle',':')
plot(t,(fTerm.Iinf-fTerm.I0).*ones(size(t)),'Color',TermColor,'LineStyle',':')
plot(t,(fChrom.Iinf-fChrom.I0).*ones(size(t)),'Color',ChromColor,'LineStyle',':')
text(50,0.85,'Soma (n = 6)','Color',SomaColor,'FontSize',7)
text(50,0.91,'Chromaffin (n = 8)','Color',ChromColor,'FontSize',7)
text(50,0.97,'Terminal (n = 6)','Color',TermColor,'FontSize',7)
xticks([0 200 400 600 800 1000])
ylabel('fluorescence')
%xlim([-10,max(t)])
xlabel('time (s)')
gca.LinewWidth=0.5;
gca.FontSize=7;
gca.XAxis.FontSize=7;
gca.FontName='helvetica';
ylim([0 1.1]);
xlim([0,880])
PhiMSoma = fSoma.Iinf - fSoma.I0
PhiMChrom = fChrom.Iinf - fChrom.I0
PhiMTerm = fTerm.Iinf - fTerm.I0
phiISoma = (1/4)*(1-PhiMSoma)
phiIChrom = (1/4)*(1-PhiMChrom)
phiITerm = (1/4)*(1-PhiMTerm)

a = 2; % area of Tm protein ~ 2 nm  
kSoma = -(a^2/8).*(1+log(phiISoma))/phiISoma
kTerm = -(a^2/8).*(1+log(phiITerm))/phiITerm
kChrom = -(a^2/8).*(1+log(phiIChrom))/phiIChrom


savefig(h,sprintf('FRAPFits.fig'))
print(h,sprintf('FRAPFits.svg'),'-dsvg','-r300')
print(h,sprintf('FRAPFits.tif'),'-depsc','-tiff')

%% plotting 
t = 0:1:max(time);
h=figure('units','inch','position',[0,0,2.5,2],'DefaultAxesFontSize',7,'DefaultAxesFontName','helvetica' );hold on
grid on
e1=errorbar(time_arr,mean(frap_terminal(st:end,:),2,'omitnan'),std(frap_terminal(st:end,:)./sqrt(size(frap_terminal,2)),0,2,'omitnan'),'Color',TermColor,'LineStyle','None','Marker','o','MarkerFaceColor',TermColor,'MarkerSize',4)
e1.Color(4) = 0.25
e2=errorbar(time_arr,mean(frap_soma(st:end,:),2,'omitnan'),std(frap_soma(st:end,:)./sqrt(size(frap_soma,2)),0,2,'omitnan'),'Color',SomaColor,'LineStyle','None','Marker','o','MarkerFaceColor',SomaColor,'MarkerSize',4)
e2.Color(4) = 0.25
e3=errorbar(time_arr,mean(Frap_Chromaffin(st:end,:),2,'omitnan'),std(Frap_Chromaffin(st:end,:)./sqrt(size(Frap_Chromaffin,2)),0,2,'omitnan'),'Color',ChromColor,'LineStyle','None','Marker','o','MarkerFaceColor',ChromColor,'MarkerSize',4)
e3.Color(4) = 0.25
plot(t,(fSoma.I0 + fSoma.Iinf.*(t./fSoma.th))./ (1 + (t./fSoma.th)),'DisplayName','Soma','Color',SomaColor);
plot(t,(fTerm.I0 + fTerm.Iinf.*(t./fTerm.th))./ (1 + (t./fTerm.th)),'DisplayName','Terminal','Color',TermColor);
plot(t,(fChrom.I0 + fChrom.Iinf.*(t./fChrom.th))./ (1 + (t./fChrom.th)),'DisplayName','Chromaffin','Color',ChromColor);


%scatter(fluorSoma,timeSoma,7,'MarkerFaceColor',SomaColor,'MarkerEdgeColor',SomaColor,'MarkerFaceAlpha',0.5)
%%scatter(fluorChrom,timeChrom,7,'MarkerFaceColor',ChromColor,'MarkerEdgeColor',ChromColor,'MarkerFaceAlpha',0.5)
%scatter(fluorTerm,timeTerm,7,'MarkerFaceColor',TermColor,'MarkerEdgeColor',TermColor,'MarkerFaceAlpha',0.5)
plot(t,(fSoma.Iinf-fSoma.I0).*ones(size(t)),'Color',SomaColor,'LineStyle',':')
plot(t,(fTerm.Iinf-fTerm.I0).*ones(size(t)),'Color',TermColor,'LineStyle',':')
plot(t,(fChrom.Iinf-fChrom.I0).*ones(size(t)),'Color',ChromColor,'LineStyle',':')
text(5,0.35,'Soma (n = 6)','Color',SomaColor,'FontSize',7)
text(5,0.33,'Chromaffin (n = 8)','Color',ChromColor,'FontSize',7)
text(5,0.37,'Terminal (n = 6)','Color',TermColor,'FontSize',7)
xticks([0 10 20 30])
ylabel('fluorescence')
%xlim([-10,max(t)])
xlabel('time (s)')
gca.LinewWidth=0.5;
gca.FontSize=7;
gca.XAxis.FontSize=7;
gca.FontName='helvetica';
ylim([0 0.4]);
xlim([0,40])
PhiMSoma = fSoma.Iinf - fSoma.I0
PhiMChrom = fChrom.Iinf - fChrom.I0
PhiMTerm = fTerm.Iinf - fTerm.I0
phiISoma = (1/4)*(1-PhiMSoma)
phiIChrom = (1/4)*(1-PhiMChrom)
phiITerm = (1/4)*(1-PhiMTerm)

a = 2; % area of Tm protein ~ 2 nm  
kSoma = -(a^2/8).*(1+log(phiISoma))/phiISoma
kTerm = -(a^2/8).*(1+log(phiITerm))/phiITerm
kChrom = -(a^2/8).*(1+log(phiIChrom))/phiIChrom


savefig(h,sprintf('FRAPFits_shortTime.fig'))
print(h,sprintf('FRAPFits_shortTime.svg'),'-dsvg','-r300')
print(h,sprintf('FRAPFits_shorTime.tif'),'-depsc','-tiff')

%% Printing Diffusion coefficients, kDarcy, and immobile area fraction
Adiff = (2.4*0.85)
Dsoma = Adiff ./(2*fSoma.th)
Dterm = Adiff ./(2*fTerm.th)
Dchrom = Adiff ./(2*fChrom.th)

SomaCI = confint(fSoma,0.95);
TermCI = confint(fTerm,0.95);
ChromCI = confint(fChrom,0.95);

diffErrS = Adiff ./(2*SomaCI(1,3)) - Dsoma 
diffErrT = Adiff ./(2*TermCI(1,3)) - Dterm
diffErrC = Adiff ./(2*ChromCI(1,3)) - Dchrom

MobErrS = fSoma.Iinf - SomaCI(:,2);
MobErrT = fTerm.Iinf - TermCI(:,2);
MobErrC = fChrom.Iinf - ChromCI(:,2);


kSoma2 = -(a^2/8).*(1+log(phiISoma + MobErrS(1)))/(phiISoma+MobErrS(1)) - kSoma
kTerm2 = -(a^2/8).*(1+log(phiITerm+MobErrT(1)))/(phiITerm +MobErrT(1)) - kTerm
kChrom2 = -(a^2/8).*(1+log(phiIChrom + MobErrC(1)))/(phiIChrom +MobErrC(1)) - kChrom


%% Fluor function solved in Mathematica
function phi =fluor(t,phim,Dt)
    phi= phim.*(1-1.88.*(sqrt(1./(0.183818 +Dt.*t)).*sqrt(0.183818  + Dt.*t).*erf(0.225.*sqrt(1./(0.183818  + Dt.*t))).*erf(0.7./sqrt(0.183818 +Dt.*t))));
end

function [x,y] = reaarrange_data(times,points)
x = NaN.*zeros(size(points,1)*size(points,2),1);
y = NaN.*zeros(size(points,1)*size(points,2),1);
c =1;
for j=1:size(times,1)    
    for i=1:size(points,2)
        if ~(isnan(points(j,i))) && times(j) >= 0
            x(c) = points(j,i);
            y(c) = times(j);
            c = c+1;
        end
    end
end
x = x(1:c-1);
y = y(1:c-1);
end


function [x,y] = reaarrange_data2(times,points)
x = NaN.*zeros(size(points,1)*size(points,2),1);
y = NaN.*zeros(size(points,1)*size(points,2),1);
c =1;
for j=1:size(times,1)    
    for i=1:size(points,2)
         x(c) = points(j,i);
         y(c) = times(j);
         c=c+1;
    end
end
x = x(1:c-1);
y = y(1:c-1);
end
