# Supplementary material for: Rapid propagation of membrane tension at retinal bipolar neuron presynaptic terminals
Source: Sci Adv. 2022 Jan 5;8(1):eabl4411. doi: 10.1126/sciadv.abl4411 (PMC11580022; doi:10.1126/sciadv.abl4411)
Supplement: Supplementary file 3 — Supplementary Data and Code [file sciadv.abl4411_supplementary_data_and_code.zip › FigData/Fig1/Fig1.txt~]

Variables in .mat files:

D: cell array with individual measurements

DataT: table with averaged data

Iq_all: Data acquired at different sampling rates, interpolated on a grid, for averaging later.

Iqavg: averaged data

tshifted_all: time axes of individual measurements shifted such that t=0 corresponds to when the pulling tether is set into motion.

tgrid: gridded time axes to plot the interpolated and averaged data. 
