# Supplementary material for: Rapid propagation of membrane tension at retinal bipolar neuron presynaptic terminals
Source: Sci Adv. 2022 Jan 5;8(1):eabl4411. doi: 10.1126/sciadv.abl4411 (PMC11580022; doi:10.1126/sciadv.abl4411)
Supplement: Supplementary file 3 — Supplementary Data and Code [file sciadv.abl4411_supplementary_data_and_code.zip › FigData/FigS5/CG_TetherIntensity.m]

% Read image file of cropped tether region. This image should be rotated
% such that the tether is horizontal (bicubic interpolation) For every
% frame, average pixels in the x direction to obtain a y-projection of the
% pixel intensities. Then fit a gaussian to the intensity profile and
% calculate the area under the Gaussian, which is the background-corrected
% tether fluorescence, It. Repeat for all frames. Plot It vs. time. 


fn = 'CG191118_DT_c3_7W_cellmask_upt.tif';

% wil fit  'a*exp(-((x-b)/(c))^2/2)+d', 'independent', 'x', 'dependent', 'y'
% inital guesses (modify as needed if the fit is crappy)
ainit = 3000; % amplitude of Gaussian
binit = 40; % center
cinit = 5; % width
dinit = 2000; % baseline

imInf = imfinfo(fn);
nplanes = length(imInf);
imHeight =imInf.Height; % y-axis length
y=(1:imHeight)';

fitresult_all =cell(1, nplanes);
gof_all = cell(1, nplanes);
It = NaN .* zeros(nplanes,1);

for k=1:nplanes    
    A=imread(fn, 'tif', k); %read k'th plane
    Am = mean(A,2); % project onto y-axis
    
    % fit Gaussian
    [fitresult, gof] = createFit(y, Am, ainit, binit, cinit, dinit);
    ainit = fitresult.a;
    binit = fitresult.b;
    cinit = fitresult.c;
    dinit = fitresult.d;
    
    % store results in cell array
    fitresult_all{k} =fitresult;
    gof_all{k}= gof;
    
    % calculate area under Gaussian, It
    It(k) = fitresult.a * fitresult.c * sqrt(2*pi);
end

% plot intensity vs frame

figure
plot(1:nplanes, It);
xlabel('frame number');
ylabel('Fluo. intensity, A.U.');


function [fitresult, gof] = createFit(y, Am, ainit, binit, cinit, dinit)
%CREATEFIT(Y,AM)
%  Create a fit.
%
%  Data for 'untitled fit 1' fit:
%      X Input : y
%      Y Output: Am
%  Output:
%      fitresult : a fit object representing the fit.
%      gof : structure with goodness-of fit info.
%
%  See also FIT, CFIT, SFIT.

%  Auto-generated by MATLAB on 01-Nov-2019 12:20:47


%% Fit: 'untitled fit 1'.
[xData, yData] = prepareCurveData( y, Am );

% Set up fittype and options.
ft = fittype( 'a*exp(-((x-b)/(c))^2/2)+d', 'independent', 'x', 'dependent', 'y' );
opts = fitoptions( 'Method', 'NonlinearLeastSquares' );
opts.Display = 'Off';
opts.StartPoint = [ainit binit cinit dinit]; % initial guesses for a, b, c, d

% Fit model to data.
[fitresult, gof] = fit( xData, yData, ft, opts );

% % Plot fit with data.
% figure( 'Name', 'untitled fit 1' );
% h = plot( fitresult, xData, yData );
% legend( h, 'Am vs. y', 'untitled fit 1', 'Location', 'NorthEast', 'Interpreter', 'none' );
% % Label axes
% xlabel( 'y', 'Interpreter', 'none' );
% ylabel( 'Am', 'Interpreter', 'none' );
% grid on

end
