# Supplementary material for: Rapid propagation of membrane tension at retinal bipolar neuron presynaptic terminals
Source: Sci Adv. 2022 Jan 5;8(1):eabl4411. doi: 10.1126/sciadv.abl4411 (PMC11580022; doi:10.1126/sciadv.abl4411)
Supplement: Supplementary file 3 — Supplementary Data and Code [file sciadv.abl4411_supplementary_data_and_code.zip › FigData/FigS5/CG_TetherFluo_Force.m]

% CG_TetherFluo.m
% Read tether fluorescence and force data to correlate the two. 
%
% Prompts a text file containing the names of .mat files to be analyzed. This
% ext file should end with "_list.txt". Each .mat file to be analyzed
% should contain the following variables: 
% 1) FL: Fluorescence (mean pixel values) defined as:
% FL=(FLtether-FLbackground)/(FLcell-FLbackground)
% The ROI for each tether is different. 
% 2) s: time vector (this is common for force and fluo measurements)
% 3)f: tether force
% 4) Indices for various regions of interest in data: 
% ind1 : start of pull (first frame after pull starts)
% ind2=ind1 : start of teh region to be analyzed for the pulling period
% ind3 : end of the analyzed region
%
% OUTPUTS: 
% 1) Calculates iFL0 vs time, the inverse fluo value during the static period
% 2) iFLpull= inverse fluo during pulling phase vs time
% 3) iFL0 vs f0 (static tether fluo vs force)
% 4) iFLpull vs fpull (fluo vs force during pull)
%  
%
%
%
% Last modified by E. Karatekin and C. Gomis Perez
% 31 October 2019 
%

%% File I/O
[fn, fp]=uigetfile('*.txt','file listing data to be processed together');
fullf=fullfile(fp,fn);
ff=fopen(fullf,'r');
fnames=textscan(ff,'%s');  %read file names into a 1x1 cell array.
% The only element in the array is a list of filenames.
fclose(ff);
Nfile=length(fnames{:}); 

S1=sprintf('Total # of Files: %d',Nfile) ;
disp(S1)

%% Initialize counters
fileInd=1;
NN=Nfile+1;

%% initialize containers

nmeas = Nfile; 
FL0_all = NaN.*zeros(nmeas,1);
f0_all = NaN.*zeros(nmeas,1);


FLnorm_all = cell(1,nmeas);
iFLpull_all = cell(1,nmeas);
iFLpullnorm_all = cell(1,nmeas);
fpull_all = cell(1,nmeas);
Deltafpull_all = cell(1,nmeas);
fitresult_all = cell(1,nmeas); 
gof_all = cell(1,nmeas);
Deltafpullcat=[];
iFLpullcat=[];
p1all = NaN.*zeros(nmeas,1); % all slopes from individual fits


%% Read individual files
while NN > fileInd
    fnf=char(fnames{1}(fileInd)); %file for data
    fullf1=fullfile(fp,fnf);
    
    % name1=fnames{1}(fileInd);
    disp('------------------------------------------------------');
    S2=sprintf('\nWorking on * file: %s',fnf);
    disp(S2);
    
    %___CALL THE PROGRAM/FILE WITH NAME name1...
    load(fullf1);
    
    ind2=ind1;
    %% Calculate avg FL for static tether (FL0)    
    FL0=mean(FL(1:ind1));
    FL0_all(fileInd)=FL0;
    
    % normalize FL data to FL0
    FLnorm = FL./FL0;
    FLnorm_all{fileInd} = FLnorm;
    
    % dynamic pulling, region to be analyzed (defined by ind2, ind3)
    
    FLpull = FL(ind2:ind3);
    iFLpull = 1 ./ FLpull;
    iFLpull_all{fileInd} = iFLpull;
    
    FLpullnorm = FLnorm(ind2:ind3);
    iFLpullnorm = 1 ./ FLpullnorm;
    iFLpullnorm_all{fileInd} = iFLpullnorm;
    
    % f0
    f0= mean(f(1:ind1));
    f0_all(fileInd) = f0;
    
    fpull = f(ind2:ind3);
    fpull_all{fileInd} = fpull;
    
    % Delta f
    Deltafpull = fpull-f0;  
    Deltafpull_all{fileInd} = Deltafpull;
    
    % Fit to line
    [fitresult, gof] = CreateLinearFit(Deltafpull,iFLpull);
    
    fitresult_all{fileInd} = fitresult; 
    gof_all{fileInd} = gof;
   
    
    fileInd=fileInd+1; %reading/processing files 1 by 1
end

%% Concatenated data
% Concatenate all Deltafpull and iFLpull data
for k=1:nmeas
    Deltafpullcat = cat(1, Deltafpullcat, Deltafpull_all{k});
    iFLpullcat = cat(1, iFLpullcat, iFLpull_all{k});
end

% fit line to concatenated data: 
[fitresultcat, gofcat] = CreateLinearFit(Deltafpullcat,iFLpullcat);

%% compare individual fits to fit to concatenated data
% extract individual fit results

for k=1:nmeas
    p1all(k) = fitresult_all{k}.p1;
end

menap1 = mean(p1all);
stdp1 = std(p1all);


 %% plots
    
    figure
    scatter(f0_all, FL0_all, 'o')
    xlabel('static tether force f_0, pN');
    ylabel('static tether fluorescence FL_0, A.U.');
    
    
    figure
    hold on
    for k=1:nmeas
        scatter(fpull_all{k}, iFLpull_all{k})
    end
    xlabel('dynamic tether force f_{pull}, pN');
    ylabel('dynamic inverse tether fluorescence iFLpull, A.U.');
    hold off
    
    
    figure
    hold on
    for k=1:nmeas
        %scatter(Deltafpull_all{k}, iFLpull_all{k})
        plot(fitresult_all{k}, Deltafpull_all{k}, iFLpull_all{k}, 'o')
    end
    hcat = plot(fitresultcat);
    hcat.LineWidth = 2;
    hcat.Color = 'k';
    xlabel('\Delta f_{pull}, pN');
    ylabel('Inv. tether fluo iFLpull, A.U.');
    hold off
    
    
    figure
    hold on
    for k=1:nmeas
        scatter(fpull_all{k}, iFLpullnorm_all{k})
    end
    xlabel('dynamic tether force f_{pull}, pN');
    ylabel('Inv. tether fluo (normalized) iFLpullnorm, A.U.');
    hold off
    
    figure
    hold on
    for k=1:nmeas
    scatter(Deltafpull_all{k}, iFLpullnorm_all{k})
    end
    xlabel('\Delta f_{pull}, pN');
    ylabel('Inv. tether fluo (normalized) iFLpullnorm, A.U.');
    hold off

    
    function [fitresult, gof] = CreateLinearFit(Deltafpull,iFLpull)
%  Create a fit.
%
%  Data for 'untitled fit 1' fit:
%      X Input : Deltafpull
%      Y Output: iFLpull
%  Output:
%      fitresult : a fit object representing the fit.
%      gof : structure with goodness-of fit info.
%
%  See also FIT, CFIT, SFIT.

%  Auto-generated by MATLAB on 08-Nov-2019 13:03:11


%% Fit: 'untitled fit 1'.
[xData, yData] = prepareCurveData( Deltafpull, iFLpull );

% Set up fittype and options.
ft = fittype( 'poly1' );

% Fit model to data.
[fitresult, gof] = fit( xData, yData, ft );

% % Plot fit with data.
% figure( 'Name', 'untitled fit 1' );
% h = plot( fitresult, xData, yData );
% legend( h, 'iFLpull vs. Deltafpull', 'untitled fit 1', 'Location', 'NorthEast', 'Interpreter', 'none' );
% % Label axes
% xlabel( 'Deltafpull', 'Interpreter', 'none' );
% ylabel( 'iFLpull', 'Interpreter', 'none' );
% grid on

  
    end
    
%% bleaching correction of fluo data (optional)
% from movie, determine the frame at which pulling starts. Call this ind1
% Fit an exponential through the resting period fluo intenstity to
% determine bleaching rate, kbleach
%
% % Initialize arrays to store fits and goodness-of-fit.
%     fitresult = cell(nmeas, 1 );
%     gof = struct( 'sse', cell( nmeas, 1 ), ...
%         'rsquare', [], 'dfe', [], 'adjrsquare', [], 'rmse', [] );
%     for k=1:nmeas
%        
%     % Fit: 'untitled fit 1'.
%     [xData, yData] = prepareCurveData( s, FL );
%     
%     % Set up fittype and options.
%     ft = fittype( 'exp1' );
%     excludedPoints = excludedata( xData, yData, 'indices', ind1:length(xData));
%     opts = fitoptions( 'Method', 'NonlinearLeastSquares' );
%     opts.Display = 'Off';
%     opts.StartPoint = [0.1 -0.01];
%     opts.Exclude = excludedPoints;
%     
%     % Fit model to data.
%     [fitresult{k}, gof(k)] = fit( xData, yData, ft, opts );
%     
%     % Plot fit with data.
%     figure( 'Name', 'untitled fit 1' );
%     h = plot( fitresult{k}, xData, yData, excludedPoints );
%     legend( h, 'FL vs. s', 'Excluded FL vs. s', 'untitled fit 1', 'Location', 'NorthEast', 'Interpreter', 'none' );
%     % Label axes
%     xlabel( 's', 'Interpreter', 'none' );
%     ylabel( 'FL', 'Interpreter', 'none' );
%     grid on
%     
%     % Subtract fitted bleach curve from data
%     
%     fitData = fitresult{k}.a .* exp(xData .* fitresult{k}.b);
%     
%     FLcorr =yData - fitData;
%     
%     
%     end
