# Supplementary material for: Rapid propagation of membrane tension at retinal bipolar neuron presynaptic terminals
Source: Sci Adv. 2022 Jan 5;8(1):eabl4411. doi: 10.1126/sciadv.abl4411 (PMC11580022; doi:10.1126/sciadv.abl4411)
Supplement: Supplementary file 3 — Supplementary Data and Code [file sciadv.abl4411_supplementary_data_and_code.zip › FigData/Fig3/Figure3_ForceVelocity.txt]

# Figure3_ForceVelData.mat

fullForceVelArray variables:
Variables are labeled by cell type / condition: fullForceVelArrayChromaffinLatA contains all Force-velocity pairs for Chromaffin Cells treated with Latrunculin A
Format: 1000x2 arrays containing tangential tether force in column 1 and tether velocity in column 2. Unused values are NaN

fullThetaArray variables:
Variables are labeled by cell type / condition: fullThetaArrayChromaffinLatA contains all tether-sliding angles for Chromaffin Cells treated with Latrunculin A
Format: 1000x1 arrays . Unused values are NaN

		  
