# Supplementary material for: Rapid propagation of membrane tension at retinal bipolar neuron presynaptic terminals
Source: Sci Adv. 2022 Jan 5;8(1):eabl4411. doi: 10.1126/sciadv.abl4411 (PMC11580022; doi:10.1126/sciadv.abl4411)
Supplement: Supplementary file 3 — Supplementary Data and Code [file sciadv.abl4411_supplementary_data_and_code.zip › FigData/FigS2/FigS2c/Initial_tensions_only_ter_soma_chrom.xlsx]

## Sheet: Sheet1
	SOMA	TERMINAL	Chromaffin
sigma 0 mN/m	0.2693	0.569741	0.0515109
	0.0663434	0.0172239	0.0394271
	0.267632	0.0973987	0.0236246
	0.0270195	0.121714	0.0195162
	0.131959	0.214546	0.191936
	0.266152	0.335465	0.0946635
	0.223654	0.229405	0.00750396
	0.421215	0.0694232	0.0028787
	0.018	0.015
	0.259	0.006
	0.132231	0.0134
	0.220834	0.216
	0.0145551	0.102266
	0.0184407	0.067396
	0.133471	0.011839
	0.179793	0.023555
	0.246218	0.00209021
	0.0893205	0.0262989
		0.309703
		0.00238211
		0.208157
		0.0231042
		0.127998
		0.440142
		0.570995
		0.10763
		0.0913305
		0.216816
		0.287815
		0.177853
		0.291876
		0.263328
		0.141701
		0.0829439
		0.253184
		0.221563
		0.0733827
