# Supplementary material for: Rapid propagation of membrane tension at retinal bipolar neuron presynaptic terminals
Source: Sci Adv. 2022 Jan 5;8(1):eabl4411. doi: 10.1126/sciadv.abl4411 (PMC11580022; doi:10.1126/sciadv.abl4411)
Supplement: Supplementary file 3 — Supplementary Data and Code [file sciadv.abl4411_supplementary_data_and_code.zip › FigData/FigS12/FigS12BC_spontaneous/EK_ExtractFrameTimesFromMetadata.m]

% EK_ExtractFrameTimesFromMetadata.m
%
% import OME-tiff metadata as a table. Use "comma" as separator + convert text to
% numerical. 
% Sort table for variable names. Look for "ElapsedTime-ms:". Copy
% corresponding values in the adjacent column into a cell array C. The
% times are supposed to alternate between channels. 
% The script below extracts the time values for ch1 (odd frames) and ch2
% (even frames). 
%
% Erdem Karatekin
% Last updated 16 May 2021

nfrtot=length(C); % total frames in both channels
if mod(nfrtot,2)==0 %if even
    nframes = nfrtot;
else 
    nframes = nfrtot-1; % if odd # frames, we will ignore extra frame
end

% nframes is even
t1=NaN.*zeros(nframes/2,1);
t2=NaN.*zeros(nframes/2,1);

for k=1:nframes
    if mod(k,2)==0 %if k is even
        n=k/2; 
        t2(n)=C{k}./1e3; % ch2 timing for even frames, in sec
    else % if k is odd
        m=ceil(k/2);         
        t1(m)=C{k}./1e3; % ch1 timing for odd frames, in sec
    end
 
end
