# Supplementary material for: Rapid propagation of membrane tension at retinal bipolar neuron presynaptic terminals
Source: Sci Adv. 2022 Jan 5;8(1):eabl4411. doi: 10.1126/sciadv.abl4411 (PMC11580022; doi:10.1126/sciadv.abl4411)
Supplement: Supplementary file 3 — Supplementary Data and Code [file sciadv.abl4411_supplementary_data_and_code.zip › FigData/FigS12/FigS12BC_spontaneous/EK_Fluo_sigma_xcorr_analysis.m]

%% get frame times from metadata
%
% Erdem Karatekin
% Last updated 16 May 2021

% drag and drop metadata.txt file onto workspace to import. When import window pops up, choose comma and data
% type numeric for the colum that contains the "ElapsedTime-ms:" values.
% Import as Table
% Sort the table for variable names. 
MMStackPos0metadata = sortrows(MMStackPos0metadata,'VarName3','ascend');
% find where the "ElapsedTime-ms:" values are. Copy them and paste into
% cell array C: 
C={43;478;1223;1660;2317;2751;3302;3724;4304;4738;5351;5774;6387;6835;7431;7868;8467;8901;9483;9903;10558;10994;12850;13253;13791;14208;14792;15243;16049;16484;17128;17562;18206;18622;19159;19566;20344;20778;21377;21840;22499;22933;23532;23966;24609;25058;25654;26106;26689;27123;27736;28185;28891;29335;29904;30325;30908;31357;32075;32521;33124;33568;34201;34646;35263;35695;36280;36726;37357;37791;38448;38913;39527;39960;40543;40977;41606;42009;42623;43072;43880;44314;44942;45392;46004;46421;47007;47441;48022;48457;49250;49684;50385;50835;51388;51795;52453;52887;53527;53964;54682;55100;55684;56133;56746;57165;57746;58185;58766;59215;59798;60201;60861;61323;62041;62504;63135;63582;64212;64631;65169;65569;66156;66604;67309;67742;68370;68819;69405;69836;70450;70914;71526;71975;72768;73218;73935;74385;75058;75503;76134;76539;77090;77527;78185;78616;79277;79723;80443;80891;81475;81910;82493;82941;83510;83958;84602;85051;85635;86069;86738;87176;87789;88192;88824;89270;90078;90527;91212;91664;92278;92709;93295;93728;94309;94746;95329;95777;96347;96811;97588;98004;98543;98965;99546;99994;100606;101043;101613;102047;102703;103139;103738;104185;104739;105203;105846;106296;106905;107342;108030;108464;109197;109645;110364;110814;111428;111861;112400;112833;113433;113866;114464;114899;115526;115975;116559;116992;117546;117995;118608;119028;119610;120059;120759;121200;121806;122244;123005;123454;124039;124484;125086;125532;126267;126716;127300;127734;128317;128782};
% call program to separate ch1 and ch2 times
EK_ExtractFrameTimesFromMetadata

% here ch1 is fluo, ch2 is BF. Corresponding time vectors are t1 and t2, in
% s. 
% Load \DeltaF/F0 and \Delta\sigma/\sigma0 values: 
load('CG201808_c5_fluovssigma_EK.mat', 'fluo', 'sigma')
% plot with 2 axes
yyaxis left
plot(t2, sigma)
ylabel('\Delta\sigma/\sigma_0')
yyaxis right
plot(t1, fluo)
ylabel('\DeltaF/F_0')
xlabel('time (s)')

%% Calculate x-corr 
% remove means before x-corr
sigma_norm=sigma - mean(sigma);
fluo_norm=fluo - mean(fluo);

% check how it looks
figure, plot(t1, fluo_norm, t2, sigma_norm)

% calculate xcorr
[r,lags] = xcorr(fluo_norm, sigma_norm); % lags in "samples"

% correct for time delay between channels: 
mean(diff(t1))
%  ans =   1.0779. Ch1 acquired at 1/1.08 images/s

mean(diff(t2))
% ans = 1.0782. Ch2 sampling rate was 1/1.08 images/s

% correct lags. Shift by 0.5 sample (equally spaced frames for each ch),
% then divide by sampling rate (or multiply by the mean period between
% frames)
lags_corr=(lags-0.5)*1.08;

%% replot with lags in sec:
figure, plot(lags_corr, r); 
xlabel('lags, (s)')
ylabel('cross-correlation')
grid on
