# Supplementary material for: Rapid propagation of membrane tension at retinal bipolar neuron presynaptic terminals
Source: Sci Adv. 2022 Jan 5;8(1):eabl4411. doi: 10.1126/sciadv.abl4411 (PMC11580022; doi:10.1126/sciadv.abl4411)
Supplement: Supplementary file 3 — Supplementary Data and Code [file sciadv.abl4411_supplementary_data_and_code.zip › FigData/FigS12/FigS12BC_spontaneous/EK_matchwords.m]

% String search for extracting timing information from ome.tif metadata 
% Erdem Karatekin
% Last updated 16 May 2021


str='"ElapsedTime-ms": 478,';

test='"ElapsedTime-ms":.';
matchStr = regexp(str,'(?!<=test)\d*','match')

t = str2double(matchStr{1}); %convert to double
