# Supplementary material for: Rapid propagation of membrane tension at retinal bipolar neuron presynaptic terminals
Source: Sci Adv. 2022 Jan 5;8(1):eabl4411. doi: 10.1126/sciadv.abl4411 (PMC11580022; doi:10.1126/sciadv.abl4411)
Supplement: Supplementary file 3 — Supplementary Data and Code [file sciadv.abl4411_supplementary_data_and_code.zip › SI_Code/FRAP/FRAPREADME.txt]

############
# FRAP Data fitting for
# "Rapid propagation of membrane tension at retinal bipolar neuron presynaptic terminals" 
#  Last updated 10-28-21 
###########################

Single script fitting FRAP fluoresence data to recovery equation 'Fluor(t) = (I0 + Iinf.*(t/t_half))./ (1 + (t/t_half))' where t_half is the half time of fluouresence recovery and Iinf is the long-time fluoresence and I_0 is initial fluoresence (near 0), t is time.

Directions:
	load workspaces containing relevant data (i.e 'Frap_data_Chromaffin_st.mat')
	run through code blocks in the script
	Observe quality of fits in displayed plots
	Fit parameters are output to the command window
	
