# Supplementary material for: Rapid propagation of membrane tension at retinal bipolar neuron presynaptic terminals
Source: Sci Adv. 2022 Jan 5;8(1):eabl4411. doi: 10.1126/sciadv.abl4411 (PMC11580022; doi:10.1126/sciadv.abl4411)
Supplement: Supplementary file 3 — Supplementary Data and Code [file sciadv.abl4411_supplementary_data_and_code.zip › SI_Code/Modeling/TensionDiffusionSimulation.m~]

%%  Simulates Tension Diffusion across a 100 micron disk 
% inputs = 
%   ft0 = force at tether(pN)
%   L0 = initial tether length, of tether being pulled (micrometer)
%   Em = membrane elastic modules (in pN / micron)
%   kDarcy = Membrane Darcy permeability (1/micron^2) note d_sigma ~
%   kDarcy/Em
%   deltaLmax (micron)
%   Ldot = speed of pulling (micrometer/s)
%   Trelax = time between pulling and retracting (s) 
%   tstep = time-step for updating tether length

% May change deltaLArr to suit specific protocols (i.e extend without
% relaxation), but also update relevant quantities

function [soln,L_arr] = TensionDiffusionSimulation(ft0,L0,Em,kDarcy,deltaLmax,Ldot,Trelax,tstep)
%% parameters

eta = 0.003; % membrane viscosity, pN.s/um from Shi et al. 
Dsigma = Em*kDarcy/eta; % tension diffusion constant
kappa = 0.270; % Bending modulus in pN.um, i.e. 67.5kT. Value from Hochmuth, Shao, 1996
Nextend = ceil(deltaLmax/(Ldot*tstep)); % max iterations
Nrelax = ceil(Trelax / tstep);
Nretract = Nextend;
N_init = ceil(10 / tstep); % wait 10 seconds before extending the tether.


%UPDATE THESE IF USING A PROTOCOL THAT IS NOT EXTENSION-RETRACTION
deltaL_arr = [zeros(10/tstep,1); (Ldot*tstep).*ones(Nextend,1); zeros(Nrelax,1); (-Ldot*tstep).*ones(Nretract,1); zeros(Nrelax,1)];
Nmax = N_init + (Nextend) + Nrelax + Nretract + (Nrelax); % max iterations for loop

% initialize 
L=L0; 
rt0 = (2*pi*kappa/ft0); % in um
xstep = 0.1; % mesh size of the cell 
sigma0 = (kappa)/(2*rt0^2); % initial tension 
sigmat=sigma0;  % initial tension is the same everythwe
At0 = 2*pi*rt0*L0; % initial tether area, in um^2

xmax = 100;xstep = 0.1; % width of disk and discretized intercal length
nCells = xmax/xstep; % total number of cells
sigmacell_all = sigmat.*ones(100,nCells,Nmax); %tension in the cell over the course of the protocol
L_arr = NaN.*zeros(Nmax,1); % Length of tether (the protocol)
sigmat_arr = NaN.*zeros(Nmax,1); % array tracking the tension in the tether
At = At0;
Aarr =  NaN.*zeros(Nmax,1); % array tracking the change in the tether area
% 1 cell in x-dimension = 0.1 um
%% Run tether elongation protocol
for n=1:Nmax
    n
    %Hold stationary before extension
    deltaL = deltaL_arr(n);
    L = L + deltaL;
    rt = At /(2 * pi * L);
    deltasigma = 4*pi^2*kappa*L*deltaL/At^2;
    sigmat = sigmat + deltasigma;
    L_arr(n) = L;
    DsigArr1(n) = deltasigma;
    % 2. Calculate diffusion of tension in membrane
    % sigmacell is a matrix with rows=times, columns=x (radial distance)
    % sigmalbc=sigmat is the left BC, changes every loop
    % sigmaic= the initial condition (changes every loop). First loop it is
    % uniform across the disc, sigmaic=sigma0. For subsequent loops the tension profile 
    if n==1 % 1st iteration is special
        sigmaic = sigma0;
    else
        sigmaic = sigmacell(end,:);
    end
   [sigmacell, ~, ~] = EK_tensionDiffusion(Dsigma, sigmaic, sigmat, [], rt, tstep);
    sigmacell_all(:,:,n) = sigmacell;
    % 3. Calculate flow of lipids from cell membrane into the tether, keeping L constant
    % Flux of lipids into tether given by solution to the tension diffusion eq. at the cell-tether boundary
    gradsigma = gradient(sigmacell(end,:),xstep); 
    deltaA = 2*pi * rt * (kDarcy/eta) *  gradsigma(1)  * tstep; %%  delta A positive (tether area grows in this step). use grad at tether-cell boundary
    Aarr(n) = At;
    At = At - deltaA;    
    sigmat = sigmat + ((4*pi^2* kappa * L^2)/At^3)* (deltaA);
    sigmat_arr(n) = sigmat;
soln(:,:) = sigmacell_all(end,:,:); 
end
