# Supplementary material for: Rapid propagation of membrane tension at retinal bipolar neuron presynaptic terminals
Source: Sci Adv. 2022 Jan 5;8(1):eabl4411. doi: 10.1126/sciadv.abl4411 (PMC11580022; doi:10.1126/sciadv.abl4411)
Supplement: Supplementary file 3 — Supplementary Data and Code [file sciadv.abl4411_supplementary_data_and_code.zip › SI_Code/Modeling/EK_tensionDiffusion.m]

function [sol, x, t] = EK_tensionDiffusion(Dsigma, sigmaic, sigmalbc, sigmarbc, rt, tmax)
%ShiCell18_EK
% 
%   Reproduce numerical solution to the diffusive tension dynamics by Shi
%   et al Cell, 2018. 
%
%   Based on pdex1.m example
%   Membrane tension sigma --> u
%   Cylindrical coordinates, distance from tether base is r-->x here
%   Solving equation S10 in Shi et al.:
%   Dsigma/Dt = D_sigma D^2 sigma
%   
%   Cell membrane is modeled as a disc of radius rmax (xmax here). At its
%   center, the disc is connected to the tether, of radius rt (xt here). At
%   this boundary, the tether tension sigma_t (ut here) matches the disc
%   tension, sigma(rt) (u(rt) here). [Note: even under static condidions,
%   the disc tension should be higher, since it also has an adhesion
%   component. This is ignored by Shi et al. and also ignored here]. In the
%   tether pulling simulations:
%   1) the tether is extended by \DeltaL, which
%   increases tension (initially at constant area)
%   2) Diffusion of tension in the cell membrane (modeled as a disc) is
%   calculated by solving eq. S10 below. 
%   3) The flow of lipids into the tether is calculated, keeping L=cst. The
%   flux of lipids into the tether is given by the solution of the tension
%   equation at the cell-tether boundary (analytical for diffusion eq.)
%   4) When tether extension is stopped, relaxation of tether tension is
%   calculated in a similar manner, except tether length L is kept
%   constant. 
%
%   The key in this procedure is solving the PDE in step 2. 
%  
%   In the form expected by PDEPE, the single PDE is
%
%   [1/D_sigma] .*  D_ [u] =  (1/x) D_[x*Du/Dx ]       + [0]
%                   Dt              Dx
%    ----           ---                 -------------    -------------
%     c              u                  f(x,t,u,Du/Dx)   s(x,t,u,Du/Dx)
%
%   The equation is to hold on an interval xt <= x <= xmax for times t >=
%   0. Boundary conditions are specified so that it will be the solution of
%   the initial- boundary value problem. The initial values are uniform
%   tension in disc, i.e. sigma(x,0) = sigma0 (u0), the input called
%   sigmaic. Two kinds of boundary conditions are chosen so as to show how
%   they appear in the form expected by the solver.  The left bc is u(xt,t)
%   = ut = sigmat, i.e.the inner circle's tension matches the tube's
%   tension at r=rt (the input sigmalbc)
%
%  [ul-sigmalbc]  +  [0]  .*  [ Du/Dx ]               = [0]
%
%     ---           ---    ------------------------   ---
%   p(xt,t,u)      q(xt,t)      f(xt,t,u,Du/Dx)        0
%
%   The right bc (sigmarbc) is taken to be 0 + Du/Dx(xmax,t) = 0 (should
%   match the initial sigma0) if disc is large enough.
%
%   [ 0 ]          + [1] .* [   Du/Dx    ] = [0]
%
%   --------------   ---    --------------   ---
%   p(xmax,t,u)     q(xmax,t)   f(xmax,t,u,Du/Dx)   0
%
%   The problem is coded in subfunctions PDEX1PDE, PDEX1IC, and PDEX1BC.
%
%   See also PDEPE, FUNCTION_HANDLE.
%
%   The following parameters are passed to the solver using a nested function
%   Dsigma : membrane tension diffusion coefficient, in um^/s
%   sigma0 : initial tension in cell, pN/um
%   sigmat : tension in tether (left BC in disc), in pN/um
%   rt : tether radius, in um
%
%   pdepe returns the solution as a multidimensional array sol.
%   ui�=�ui�=�sol(:,:,i) is an approximation to the ith component of the
%   solution vector u. The element ui(j,k) = sol(j,k,i) approximates ui at
%   (t,x)�=�(tspan(j),xmesh(k)). ui = sol(j,:,i) approximates component i
%   of the solution at time tspan(j) and mesh points xmesh(:). Use pdeval
%   to compute the approximation and its partial derivative ?ui/?x at
%   points not included in xmesh.
%
%   Notes: 
%   1) right BC: can either specify slope=0 at rmax, or sigma(rmax)=sigma0.
%   These are equivalent if rmax is sufficiently large such that the
%   tension perturbation never reaches the boundary. 
%   2) 
%
%   Erdem Karatekin
%   Last updated 29 November 2019

% Dsigma=0.024; % tension diffusion coefficient
% sigma0=0.001; % initial mb tension in disc, in mN/m
% ut=0.01; % tension in tether (sets left bc for disc)
% xt=0.1; % in units of \mum

xmax=100; % max disc size, in um (change if change in TensionDiffusionSimulation.m)
%tmax= 100; % max time, in s
m = 1; % cylindrical geometry
xint = 0.1; % mesh size (change if change in TensionDiffusionSimulation.m)
nxvals = xmax / xint;

x = linspace(rt,xmax,nxvals); % generate 100 values
t = linspace(0,tmax,100); % generate 100 values

%options = odeset('OutputFcn', @odeplot, 'Stats', 'on'); % these options
%not available for pdepe
sol = pdepe(m,@(x,t,u,dudx) pdex1pde(x,t,u,dudx,Dsigma),...
    @(x) pdex1ic(x,sigmaic, rt, xmax,nxvals),...
    @(xl,ul,xr,ur,t) pdex1bc(xl,ul,xr,ur,t,sigmalbc,sigmarbc),...
    x,t);

% Extract the first solution component as u.  This is not necessary
% for a single equation, but makes a point about the form of the output.
% rows in sol correspond to u at time t, columns correspond to u at
% location x. We only have 1 component (3rd dim=1)
u = sol(:,:,1);
% 
% A surface plot is often a good way to study a solution.
% figure;
% surf(x,t,u);
% title1 = sprintf('Solution computed with %d by %d mesh points (x, t)', xmax, tmax);
% title(title1);
% xlabel('Distance x');
% ylabel('Time t');
% 
% % evaluate solution at x=xout vs time
% % %[uout,duoutdx] = pdeval(m,x,ui,xout);
% % xout=20; % solution at 10 um
% % [uout,~] = pdeval(m,x,u,xout); gives a single point, uout=100!!
% figure;
% indx = find( x>xq,1); % find first point at which x>xq
% plot(t, u(:,indx)); % evaluate at x \approx xq um
% %plot(t,uou); % evaluate at x=10 um
% title2 = sprintf('Solution at x=%.4g \\mum', xq);
% title(title2);
% xlabel('Time, s');
% ylabelstr1 = sprintf('\\sigma(x=%.4g \\mum', xq);
% ylabel(ylabelstr1);

% % A solution profile can also be illuminating.
% figure;
% plot(x,u(end,:),'o');
% title3 = sprintf('Solution at tmax = %d s', tmax);
% title(title3);
% legendstr3 = sprintf('%d mesh points in time', length(t));
% legend(legendstr3, 'Location', 'NorthEast');
% xlabel('Distance x');
% ylabel('u(x,2)');

% --------------------------------------------------------------------------

function [c,f,s] = pdex1pde(x,t,u,dudx, Dsigma)
%Dsigma = 0.0024;
c = 1./Dsigma;
f = dudx;
s = 0;

% --------------------------------------------------------------------------
% When called with an argument x, icfun evaluates and returns the initial
% values of the solution components at x in the column vector u.
function u0 = pdex1ic(x, sigmaic, rt, xmax, nxvals)
%u0 = 0.001; % 
%u0=x; % works! k'th iteration calls x(k)! x here is not the entire x vector!
%u0(:,1)=feval(@(x)sigmaic,x);
%u0(:,1) = sigmaic; 
% sigmaicx=x;
% u0 = interp1(x, sigmaic,x); 
if length(sigmaic)==1
    u0 = sigmaic;
else
    y = linspace(rt,xmax,nxvals);
    u0 = interp1(y, sigmaic,x); % evaluate sigmaic at x for every call. y is the same as x outside this function
end

% --------------------------------------------------------------------------

function [pl,ql,pr,qr] = pdex1bc(xl,ul,xr,ur,t, sigmalbc, sigmarbc)
pl = ul-sigmalbc;
ql = 0; % 

pr = 0;
qr = 1; % i.e. Df/Dx=0 at right bc. 
% pr = ur-sigmarbc; % i.e. u(rmax)=sigma0
% qr=0;
