# Supplementary material for: Rapid propagation of membrane tension at retinal bipolar neuron presynaptic terminals
Source: Sci Adv. 2022 Jan 5;8(1):eabl4411. doi: 10.1126/sciadv.abl4411 (PMC11580022; doi:10.1126/sciadv.abl4411)
Supplement: Supplementary file 3 — Supplementary Data and Code [file sciadv.abl4411_supplementary_data_and_code.zip › SI_Code/Modeling/ProcessDoubleTetherData.m]

%% ProcessDoubleTetherData.m 
% processes data from double tether experiments:
    % collates and averages data from the same cell type
    % fits simulations to each tension trace to extract t_sense
    % extracts the maximum tension of each trace
    % plots versus theoretical predictions 

% Required data:
    % double-tether experiments in .xlsx format with columns: time,
    % tension, unnormalized tension. May adapt for other formats
%assumes tension data is stored in milliNewtons/m (except chromaffin which
%are pN/micrometer)

normSigma0 = 1; % 1 if normalizing to initial tesnion, 0 if not 
% colors for plotting
TermColor = "#2F4F4E";
SomaColor = "#4169E1";
AxonColor = "#DA70D6";
ChromColor= "#228B22";
%% Store Terminal  Data
% format is DeltaSigma/Sigma0,deltaSigma,time with other data in first row
% each experiment is stored in a separate sheet
[fnNT, fpNT]=uigetfile('*.xlsx','Spreadsheet of tether data');
fullf1NT=fullfile(fpNT,fnNT);
[type,sheetsNT] = xlsfinfo(fullf1NT);
sigma0_arr_terms = NaN.*ones(length(sheetsNT),1);
distArrT = [9,7.2,7.1,9.7,7.1,11.1,8.4,8.6,6.6,4.6,6.3,3.2];
dtArrTerm = NaN.*ones(length(sheetsNT),1); % time interval for each experiment (may be different, usually the same)
tension_arrTermsNorm = NaN.*ones(5000,length(sheetsNT));
tension_arrTermsUnNorm = NaN.*ones(5000,length(sheetsNT));
time_arrTerms = NaN.*ones(5000,length(sheetsNT));
timeEndMax = -1;timeStartMin = 1;

% read in terminal data from each sheet
for i=1:length(sheetsNT)
    data_id = sheetsNT(i);
    data_i = readtable(fullf1NT,'Sheet',i);
    NRows = size(data_i,1);
    deltaSigmaOSigma = table2array(data_i(:,2));
    deltaSigma = table2array(data_i(:,3));
    time_arr = table2array(data_i(:,4));
    dt = time_arr(50) - time_arr(49);
    dtArrTerm(i) = dt;
    sigma0_arr_terms(i) = table2array(data_i(1,1));
    tension_arrTermsNorm(1:NRows,i) = deltaSigmaOSigma;
    tension_arrTermsUnNorm(1:NRows,i) = deltaSigma;
    time_arrTerms(1:NRows,i) = time_arr;
     if time_arr(1) < timeStartMin
        timeStartMin = time_arr(1);
    end
    if time_arr(end) > timeEndMax
        timeEndMax = time_arr(end);
    end
    
end

%% Store Soma Data
% format is DeltaSigma/Sigma0,deltaSigma,time with other data in first row
% each experiment is stored on a different sheet
[fnNS, fpNS]=uigetfile('*.xlsx','Spreadsheet of tether data');
fullf1NS=fullfile(fpNS,fnNS);
[type,sheetsNS] = xlsfinfo(fullf1NS);
sigma0_arr_Soma = NaN.*ones(length(sheetsNS),1);
dtArrSoma = NaN.*ones(length(sheetsNS),1);
distArrS = [12,4.3,4.3,12,7.9,6.9,6.5,5.4]; %inter-tether distances 
tension_arrSomaNorm = NaN.*ones(5000,length(sheetsNS));
tension_arrSomaUnnorm = NaN.*ones(5000,length(sheetsNS));
time_arrSoma = NaN.*ones(5000,length(sheetsNS));
figure; hold on;
% min and max times used for creating a "full" time array
timeEndMax = -1;timeStartMin = 1;

for i=1:length(sheetsNS)
   
    data_id = sheetsNS(i);
    data_i = readtable(fullf1NS,'Sheet',i);
    NRows = size(data_i,1);
    deltaSigmaOSigma = table2array(data_i(:,2));
    deltaSigma = table2array(data_i(:,3));
    time_arr = table2array(data_i(:,4));
    dt = time_arr(50) - time_arr(49);
    dtArrSoma(i) = dt;
    sigma0_arr_Soma(i) = table2array(data_i(1,1));
    tension_arrSomaNorm(1:NRows,i) = deltaSigmaOSigma;
    tension_arrSomaUnnorm(1:NRows,i) = deltaSigma;
    time_arrSoma(1:NRows,i) = time_arr;
    if time_arr(1) < timeStartMin
        timeStartMin = time_arr(1);
    end
    if time_arr(end) > timeEndMax
        timeEndMax = time_arr(end);
    end
   
end
%% Store Chromaffin data (slightly different format than abocve)
% deltas igma/sigma,deltaSigma,time
% each experiment on a different sheet
% chromaffin is in pN / micron
[fnC, fpC]=uigetfile('*.xlsx','Spreadsheet of tether data');
fullf1C=fullfile(fpC,fnC);
[type,sheetsC] = xlsfinfo(fullf1C);
chromDist = [11.5,8,10.1,8,6.8,5.6];
sigma0_arrC =NaN*zeros(length(sheetsC),1);
sample_id_arrC = cell.empty(length(sheetsC),0);
timeArrChrom = NaN*ones(3000,length(sheetsC));
tensionArrChromUnnorm = NaN*ones(3000,length(sheetsC));
tensionArrChromNorm = NaN*ones(3000,length(sheetsC));
timeStartMin = 0; timeEndMax = 0;
for i=1:length(sheetsC)
    data_id = sheetsC(i);
    data_i =readtable(fullf1C,'Sheet',i);
    NRows = size(data_i,1);
    sigma0 = table2array(data_i(2,2));
    sigma0_arrC(i) = sigma0;
    deltaSigma = table2array(data_i(:,4)).*0.01;
    deltaSigmaNorm = table2array(data_i(:,3));
    time_s = table2array(data_i(:,5));
    timeArrChrom(1:NRows,i) = time_s;
    dt =  time_s(2) - time_s(1);
    tensionArrChromUnnorm(1:NRows,i) = deltaSigma;
    tensionArrChromNorm(1:NRows,i) = deltaSigmaNorm.*0.01;
     if timeArrChrom(1,i) < timeStartMin
        timeStartMin = timeArrChrom(1,i);
     end
     if max(timeArrChrom(:,i)) > timeEndMax
        timeEndMax = max(timeArrChrom(:,i));
     end
   
end
time_arr_fullC = [timeStartMin:dt:timeEndMax];
%% Store  Terminal-Axon Data
% Data is in format SigmaNorm,Sigma,time
% experiments in seperated sheets
[fnA, fpA]=uigetfile('*.xlsx','Spreadsheet of tether data');
fullf1A=fullfile(fpA,fnA);
[type,sheetsA] = xlsfinfo(fullf1A);
sigma0_arrA =NaN*zeros(length(sheetsA),1);
axonDist=[17.6,15.4,14.5,14.1];
sample_id_arrA = cell.empty(length(sheetsA),0);
timeArrAxon = NaN*ones(3000,length(sheetsA));
tensionArrAxonUnnorm = NaN*ones(3000,length(sheetsA));
tensionArrAxonNorm = NaN*ones(3000,length(sheetsA));
dt_arr = NaN*ones(length(sheetsA),1);
timeStartMin = 0;
timeEndMax = 0;
for i=1:length(sheetsA)
    data_id = sheetsA(i);
    data_i =readtable(fullf1A,'Sheet',i);
    sampleid = data_i(1,1);
    NRows = size(data_i,1);
    sigma0 = table2array(data_i(3,2));
    sigma0_arrA(i) = sigma0;
    deltaSigma = table2array(data_i(:,4));
    deltaSigmaNorm = table2array(data_i(:,3));
    time_s = table2array(data_i(:,5));
    timeArrAxon(1:NRows,i) = time_s;
    dt_arr(i) = time_s(2) - time_s(1);
    if time_s(1) < timeStartMin
        timeStartMin = time_s(1);
    end
    if time_s(end) > timeEndMax
        timeEndMax = time_s(end);
    end
    tensionArrAxonUnnorm(1:NRows,i) = deltaSigma;
    tensionArrAxonNorm(1:NRows,i) = deltaSigmaNorm;       
end
time_arr_fullA = [timeStartMin:dt:timeEndMax];
%% Plotting initial tension (sigma0) vs Max tension


h=figure;hold on;
for i=1:length(sigma0_arr_terms)
    p1=scatter(sigma0_arr_terms(i),max(tension_arrTermsUnNorm(:,i)),50,'MarkerFaceColor',TermColor,'MarkerEdgeColor',TermColor);
end
for i=1:length(sigma0_arr_Soma)
    p2=scatter(sigma0_arr_Soma(i),max(tension_arrSomaUnnorm(:,i)),50,'MarkerFaceColor',SomaColor,'MarkerEdgeColor',SomaColor);
end
for i=1:length(sigma0_arrA)
    p3=scatter(sigma0_arrA(i),max(tensionArrAxonUnnorm(:,i)),50,'MarkerFaceColor',AxonColor,'MarkerEdgeColor',AxonColor);
end
%The resting tensoin aarry is in mN / uM, the tension array is in pN/uM
for i=1:length(sigma0_arrC)
    p4=scatter(sigma0_arrC(i),max(tensionArrChromNorm(:,i)),50,'MarkerFaceColor',ChromColor,'MarkerEdgeColor',ChromColor);
end
xlabel('\sigma_{0} (mN / m)','FontSize',7)
ylabel('Max \Delta\sigma','FontSize',7);
[lgd,obj1] = legend([p1,p2,p3,p4],["Terminal", "Soma", "Axon","Chromaffin"]);
lgd.FontSize = 2;
set(lgd,'position',[0.65,0.75,0.3,0.2])
savefig(h,'ExtendedData_Fig5e_Init_Max_tension.fig')
%printpreview;
%print('ExtendedData_Fig5e_Init_Max_tension.tiff','-depsc','-tiff')
%% Collate Double Tether Data to all be the same frame rate 
%idx here maps index from file to index in metadata sheets
%h = figure;hold on;
MaxAmpSomaArr = NaN.*zeros(size(tension_arrSomaUnnorm,2),1);
MaxAmpSomaNorm = NaN.*zeros(size(tension_arrSomaUnnorm,2),1);
tonSomaArr = NaN.*zeros(size(tension_arrSomaUnnorm,2),3);

SomaSeriesArr = NaN.*zeros(size(tension_arrSomaUnnorm,2),5000);
SomaTimeSeriesArr = NaN.*zeros(size(tension_arrSomaUnnorm,2),5000);
maxDtSoma = max(dtArrSoma);
MinLag = min(min(time_arrSoma));
MaxT = max(max(time_arrSoma));
fullTarr_soma = [MinLag:maxDtSoma:MaxT];
ErrMaxArrSoma = NaN.*zeros(size(tension_arrSomaUnnorm,2),1);
ErrTimeSoma = NaN.*zeros(size(tension_arrSomaUnnorm,2),3);
StretchArrSoma = NaN.*zeros(size(tension_arrSomaUnnorm,2),1);
for k=1:size(tension_arrSomaUnnorm,2)
    dt = dtArrSoma(k);
    clear tension_arr_denoise
    dt_diff = maxDtSoma/dt;
    sigma0 = sigma0_arr_Soma(k);
    lagTime = min(abs(fullTarr_soma(:)  - time_arrSoma(1,k)));
    lag = find(lagTime == abs(fullTarr_soma(:) -time_arrSoma(1,k)));
    tension_arr_denoiseNorm = smoothdata(tension_arrSomaNorm(~isnan(tension_arrSomaNorm(:,k)),k),'gaussian',1/dt);
    tension_arr_denoise = smoothdata(tension_arrSomaUnnorm(~isnan(tension_arrSomaUnnorm(:,k)),k),'gaussian',1/(dt)); 
    
    [ton,sigma_max,MSE] = FitExperimentalTension(tension_arrSomaUnnorm(~isnan(tension_arrSomaUnnorm(:,k)),k),time_arrSoma(~isnan(time_arrSoma(:,k)),k),sigma0,cell2mat(sheetsNS(k)),distArrS(k))
    lDiff= length(lag:length(tension_arrSomaUnnorm(1:round(dt_diff,0):end,k))+lag) - length(tension_arrSomaUnnorm(1:round(dt_diff,0):end,k));
    SomaSeriesArr(i,lag:length(tension_arrSomaUnnorm(1:round(dt_diff,0):end,k))+lag-lDiff) = tension_arrSomaUnnorm(1:round(dt_diff,0):end,k);
   
 
    maxAmp = max(tension_arr_denoise);
    maxLoc = find(tension_arr_denoise == maxAmp);
    half_sec = round(0.25/dt,0);
    nearMax = tension_arr_denoise(maxLoc-half_sec:maxLoc+half_sec);
    nearMaxNorm = tension_arr_denoiseNorm(maxLoc-half_sec:maxLoc+half_sec);
    
    MaxAmpSomaArr(k) = mean(nearMax);
    MaxAmpSomaArr(k) = sigma_max;
    %MaxAmpSomaNorm(k) = max(smoothdata(tension_arrSomaNorm(~isnan(tension_arrSomaNorm(:,k)),k),'gaussian',1/dt));
    MaxAmpSomaNorm(k) = mean(nearMaxNorm);
    tonSomaArr(k,:) = ton;
    ErrTimeSoma(k,:) = MSE;
    ErrMaxArrSoma(k) = std(nearMax);
  end
somaMean = nanmean(SomaSeriesArr,1);
somaMeanTrim = somaMean(~isnan(somaMean));
somaStd = std(SomaSeriesArr,0,1,'omitnan');
%plot(fullTarr_soma,somaMeanTrim(1:length(fullTarr_soma)),'Color','#E52B50','DisplayName','Soma')

%% Terminal
TermSeriesArr = NaN.*zeros(size(tension_arrTermsUnNorm,2),5000);
MaxAmpTermArr = NaN.*zeros(size(tension_arrTermsUnNorm,2),1);
MaxAmpTermNorm = NaN.*zeros(size(tension_arrTermsUnNorm,2),1);
tonTermArr = NaN.*zeros(size(tension_arrTermsUnNorm,2),3);
maxDtTerm = max(dtArrTerm);
MinLag = min(min(time_arrTerms));
MaxT = max(max(time_arrTerms));
fullTarr_term = [MinLag:maxDtTerm:MaxT];
ErrMaxArrTerm =  NaN.*zeros(size(tension_arrTermsUnNorm,2),1);
ErrTimeTerm =  NaN.*zeros(size(tension_arrTermsUnNorm,2),3);
StretchArrTerm = NaN.*zeros(size(tension_arrTermsUnNorm,2),1);

for i=1:size(tension_arrTermsUnNorm,2)
    dt = dtArrTerm(i);
    dt_diff = maxDtTerm/dt;
    sigma0 = sigma0_arr_terms(i);
    lagTime = min(abs(fullTarr_term(:)  - time_arrTerms(1,i)));
    lag = find(lagTime == abs(fullTarr_term(:) -time_arrTerms(1,i)));
    tension_arr_denoiseNorm = smoothdata(tension_arrTermsNorm(~isnan(tension_arrTermsNorm(:,i)),i),'gaussian',1/dt);
    tension_arr_denoise = smoothdata(tension_arrTermsUnNorm(~isnan(tension_arrTermsUnNorm(:,i)),i),'gaussian',1/(dt));
    lDiff= length(lag:length(tension_arrTermsUnNorm(1:round(dt_diff,0):end,i))+lag) - length(tension_arrTermsUnNorm(1:round(dt_diff,0):end,i));
    TermSeriesArr(i,lag:length(tension_arrTermsUnNorm(1:round(dt_diff,0):end,i))+lag-lDiff) = tension_arrTermsUnNorm(1:round(dt_diff,0):end,i);
    [time_lag,sigma_max,MSE] = FitExperimentalTension(tension_arrTermsUnNorm(~isnan(tension_arrTermsUnNorm(:,i)),i),time_arrTerms(~isnan(time_arrTerms(:,i)),i),sigma0,cell2mat(sheetsNT(i)),distArrT(i));
    tonTermArr(i,:) = ton;
    ErrTimeTerm(i,:) = MSE;
    maxAmp = max(tension_arr_denoise);
        
    maxLoc = find(tension_arr_denoise == maxAmp);
    half_sec = round(0.25/dt,0);
    nearMax = tension_arr_denoise(maxLoc-half_sec:maxLoc+half_sec);
    nearMaxNorm = tension_arr_denoiseNorm(maxLoc-half_sec:maxLoc+half_sec);
    MaxAmpTermArr(i) =  mean(nearMax);
    %MaxAmpTermArr(i) = sigma_max
    %MaxAmpTermNorm(i) = max(smoothdata(tension_arrTermsNorm(~isnan(tension_arrTermsNorm(:,i)),i),'gaussian',1/dt));
    MaxAmpTermNorm(i) = mean(nearMaxNorm);
    ErrMaxArrTerm(i) = std(nearMax);
end
termMean = nanmean(TermSeriesArr,1);
termMeanTrim = termMean(~isnan(termMean));
termStd = std(TermSeriesArr,0,1,'omitnan');
plot(fullTarr_term,termMeanTrim(1:length(fullTarr_term)),'Color','#72A0C1','DisplayName','Terminal')
ylim([-0.02,0.08])

yyaxis right;
ylabel('Tether Length')
ylim([-20 50])
pull_prof = [zeros(1,10) [0:1:40] 40.*ones(1,30) [40:-1:0] zeros(1,10)];
timearr = [-10:1:140];
plot(timearr(1:length(pull_prof)),pull_prof,'color','black','DisplayName','Pulling Tether')
xlabel('Time (s)')
PrettyFig
%set(gca, 'YScale', 'log')
%set(gca, 'XScale', 'log')
if normSigma0
    yyaxis left;ylabel('\Delta\sigma(mN/M) / \sigma_{0}');
    savefig(h,'TermSomaTraces_normSigma0.fig');
    print('TermSomaTraces_normSigma0.tiff','-depsc','-tiff')
else
    ylim([-10 50])
    legend()
    yyaxis left;ylim([-0.03 0.08]);  ylabel('\Delta\sigma(mN/M)');
    savefig(h,'TermSomaTraces.fig')
    print('TermSomaTraces.tiff','-depsc','-tiff')
end

%% Fitting Chromaffin cells 
ChromSeries=NaN.*zeros(length(time_arr_fullC),length(sigma0_arrC));

tonsetChrom = NaN.*zeros(length(sigma0_arrC),3);
terr_arrC = NaN.*zeros(length(sigma0_arrC),1);
maxAmpChrom = NaN.*zeros(length(sigma0_arrC),1);
maxAmpChromNorm = NaN.*zeros(length(sigma0_arrC),1);
ErrMaxChrom = NaN.*zeros(length(sigma0_arrC),3);
for i=1:length(sigma0_arrC)
   clear tension_series
    dt = timeArrChrom(100,i) - timeArrChrom(99,i);
    lag = find(round(time_arr_fullC(:),3) == round(timeArrChrom(1,i),3));
    tension_arr_denoiseNorm = smoothdata(tensionArrChromNorm(~isnan(tensionArrChromNorm(:,i)),i),'gaussian',1/dt);
    tension_series(:) = tensionArrChromUnnorm(~isnan(tensionArrChromUnnorm(:,i)),i);
    tension_arr_denoise = 0.01.*smoothdata(tensionArrChromUnnorm(~isnan(tensionArrChromUnnorm(:,i)),i),'gaussian',1/dt);
    maxAmpChrom(i) = max(tension_arr_denoise);
    ChromSeries(lag:length(tension_arr_denoise)+lag-1,i) = tension_arr_denoise;
    
    [ton,sigma_max,MSE] =  FitExperimentalTension(tensionArrChromUnnorm(~isnan(tensionArrChromUnnorm(:,i)),i),timeArrChrom(~isnan(timeArrChrom(:,i)),i),sigma0_arrC(i),cell2mat(sheetsC(i)),chromDist(i))
    tonsetChrom(i,:) = ton;    
    terr_arrC(i,:) = terr;
    
    maxAmp = max(tension_arr_denoise);
    maxLoc = find(tension_arr_denoise == maxAmp);
    half_sec = round(0.25/dt,0);
    nearMax = tension_arr_denoise(maxLoc-half_sec:maxLoc+half_sec);
    nearMaxNorm = tension_arr_denoiseNorm(maxLoc-half_sec:maxLoc+half_sec);
    MaxAmpChrom(i) = mean(nearMax);
    %MaxAmpChrom(i) = sigma_max;
    ErrMaxChrom(i) = std(nearMax);
    maxAmpChromNorm(i) = mean(nearMaxNorm);
end

%% fitting Terminal-Axon transmission
tonsetAxon = NaN.*zeros(length(sigma0_arrA),3);
maxAmpAxon = NaN.*zeros(length(sigma0_arrA),1);
maxAmpAxonNorm = NaN.*zeros(length(sigma0_arrA),1);
AxonSeries=NaN.*zeros(length(time_arr_fullA),length(sigma0_arrA));
%ErrMaxArrA = NaN.*zeros(length(sigma0_arrA),1);
%ErrTimeAxon = NaN.*zeros(length(sigma0_arrA),3);
for i=1:length(sigma0_arrA)
    clear tension_series
    dt = timeArrAxon(100,i) - timeArrAxon(99,i);
    lagTime = min(abs(time_arr_fullA(:)  -timeArrAxon(1,i)));
    lag = find(lagTime == abs(time_arr_fullA(:)  -timeArrAxon(1,i)));
    
    dt_new = dt*100;
    tension_arr_denoiseNorm = smoothdata(tensionArrAxonNorm(~isnan(tensionArrAxonNorm(:,i)),i),'gaussian',1/dt);
    tension_arr_denoise = smoothdata(tensionArrAxonUnnorm(~isnan(tensionArrAxonUnnorm(:,i)),i),'gaussian',1/dt);  
    AxonSeries(lag:length(tension_arr_denoise)+lag-1,i) = tension_arr_denoise;
    
    [ton,sigma_max,MSE] = FitExperimentalTension(tensionArrAxonUnnorm(~isnan(tensionArrAxonUnnorm(:,i)),i),timeArrAxon(~isnan(tensionArrAxonUnnorm(:,i)),i), sigma0_arrA(i),cell2mat(sheetsA(i)),axonDist(i))
    tonsetAxon(i,:) = ton;
    ErrTimeAxon(i,:) = MSE;
    maxAmp = max(tension_arr_denoise);
    maxLoc = find(tension_arr_denoise == maxAmp);
    half_sec = round(0.25/dt,0);
    nearMax = tension_arr_denoise(maxLoc-half_sec:maxLoc+half_sec);
    nearMaxNorm = tension_arr_denoiseNorm(maxLoc-half_sec:maxLoc+half_sec);
    maxAmpAxon(i) = mean(nearMax);
    %maxAmpAxon(i) = sigma_max
    maxAmpAxonNorm(i) = max(smoothdata(tensionArrAxonNorm(~isnan(tensionArrAxonNorm(:,i)),i),'gaussian',1/dt));
    maxAmpAxonNorm(i) = mean(nearMaxNorm)
    ErrMaxArrA(i) = std(nearMax);
end
%% plotting Chromaffin cells too
h = figure();hold on;
for i=1:length(sigma0_arrC)
    dt = timeArrChrom(100,i) - timeArrChrom(99,i);
    dt_new = dt*100;
    if normSigma0 == 1
        tension_arr_denoise =  smoothdata(tensionArrChromUnnorm(~isnan(tensionArrChromNorm(:,i)),i),'gaussian',1/(dt));
    else
         tension_arr_denoise =  smoothdata(tensionArrChromUnnorm(~isnan(tensionArrChromUnnorm(:,i)),i),'gaussian',1/(dt));
    end
    p1 = plot(timeArrChrom(~isnan(tensionArrChromNorm(:,i)),1),tension_arr_denoise ,'color','#008000');
    p1.Color(4) = 0.5;
end

yyaxis right;
ylabel('Tether Length')
ylim([-30 50])
pull_prof = [zeros(1,10) [0:1:40] 40.*ones(1,30) [40:-1:0] zeros(1,10)];
timearr = [-10:1:140];
plot(timearr(1:length(pull_prof)),pull_prof,'color','black')
xlabel('Time (s)')
if normSigma0
    yyaxis left;ylabel('\Delta\sigma(mN/M) / \sigma_{0}');
    savefig(h,'ChromTraces_normSigma0.fig');
    print('ChromTraces_normSigma0.tiff','-depsc','-tiff')
else
    ylim([-30 50])
    yyaxis left;ylim([-0.03 0.05]);  ylabel('\Delta\sigma(mN/M)');
    savefig(h,'ChromTraces.fig')
    print('ChromTraces.tiff','-depsc','-tiff')
end

%%  plotting Axon traces 
h = figure; hold on;
for i=1:length(sigma0_arrA)
    dt = timeArrAxon(100,i) - timeArrAxon(99,i)
    dt_new = dt*100;
    if normSigma0
        tension_arr_denoise = smoothdata(tensionArrAxonNorm(~isnan(tensionArrAxonUnnorm(:,i)),i),'gaussian',1/dt);
    else
        tension_arr_denoise = smoothdata(tensionArrAxonUnnorm(~isnan(tensionArrAxonNorm(:,i)),i),'gaussian',1/(dt));
    end
    p1 = plot(timeArrAxon(~isnan(tensionArrAxonNorm(:,i)),1),tension_arr_denoise ,'color','#9966CC');
    p1.Color(4) = 0.5;
end

ylabel('\sigma - \sigma_{0} (mN/m)')
%ylim([-0.02 0.085])
yyaxis right;
ylabel('Tether Length')
ylim([-40 50])
pull_prof = [zeros(1,10) [0:1:40] 40.*ones(1,30) [40:-1:0] zeros(1,10)];
timearr = [-10:1:140];
plot(timearr(1:length(pull_prof)),pull_prof,'color','black')
xlabel('Time (s)')
if normSigma0
    yyaxis left;ylabel('\Delta\sigma(mN/M) / \sigma_{0}');
    savefig(h,'AxonTraces_normSigma0.fig');
    print('AxonTraces_normSigma0.tiff','-depsc','-tiff')
else
    ylim([-10 50])
    yyaxis left;ylim([-0.03 0.10]);  ylabel('\Delta\sigma(mN/M)');
    savefig(h,'AxonTraces.fig')
    print('AxonTraces.tiff','-depsc','-tiff')
end

%% Errors
TermDistMean = mean(DistArrT)
somaDistMean = mean(distArrS)
axonDistMean = mean(axonDist)
SETerm = (ErrTimeTerm.').*(1/length(ErrTimeTerm) + ((distArrT - TermDistMean).^2)./sum(distArrT - TermDistMean^2))
SEAxon = (ErrTimeAxon.').*(1/length(ErrTimeAxon) + ((axonDist - axonDistMean).^2)./sum(axonDist - axonDistMean^2))
SETSoma = (ErrTimeSoma.').*(1/length(ErrTimeSoma) + ((distArrS - somaDistMean).^2)./sum(distArrS - somaDistMean^2))
SETerm = ones(length(ErrTimeTerm),1).*std(tonTermArr)/sqrt(length(ErrTimeTerm));
SEAxon = ones(length(ErrTimeAxon),1).*std(tonsetAxon)/sqrt(length(ErrTimeAxon));
SETSoma = ones(length(ErrTimeSoma),1).*std(tonSomaArr)/sqrt(length(ErrTimeSoma));

%% Figur showing the maximum tension changes
%
h = figure('units','inch','position',[0,0,2.25,2.25]); hold on;
H=gca;

H.LineWidth=0.5;
H.FontSize = 7;

% true if comparing normalized values, false otherwese 
if true
maxesTermAll = [maxAmp_termNorm.',MaxAmpTermNorm.']
maxesChromAll = [maxAmp_chromNorm.',maxAmpChromNorm.']
maxesTermAll = MaxAmpTermNorm
maxesChromAll = maxAmpChromNorm
scatter(ones(length(maxesTermAll),1),maxesTermAll,'MarkerFaceColor',TermColor,'MarkerEdgeColor',TermColor);
scatter(2.*ones(length(maxesChromAll),1),maxesChromAll,'MarkerFaceColor',ChromColor,'MarkerEdgeColor',ChromColor);
scatter(3.*ones(length(MaxAmpSomaNorm),1),MaxAmpSomaNorm,'MarkerFaceColor',SomaColor,'MarkerEdgeColor',SomaColor);
scatter(4.*ones(length(MaxAmpAxonNorm),1),MaxAmpAxonNorm,'MarkerFaceColor',AxonColor,'MarkerEdgeColor',AxonColor);
end

% false if comparing unnomralized values, true otherwise 
if false
maxesTermAll = [maxAmp_term.',MaxAmpTermaArr(1,:)]
maxesChromAll = [maxAmp_chrom.',MaxAmpChrom]
scatter(ones(length(maxesTermAll),1),maxesTermAll,'MarkerFaceColor',TermColor,'MarkerEdgeColor','k');
scatter(2.*ones(length(maxesChromAll),1),maxesChromAll,'MarkerFaceColor',ChromColor,'MarkerEdgeColor','k');
scatter(3.*ones(length(MaxAmpSomaArr),1),MaxAmpSomaArr,'MarkerFaceColor',SomaColor,'MarkerEdgeColor','k');
scatter(4.*ones(length(maxAmpAxon),1),maxAmpAxon,'MarkerFaceColor',AxonColor,'MarkerEdgeColor','k');
end

xticklabels(["Terminal","Chromaffin","Soma","Axon"])
xticks([1,2,3,4])
xticklabels([])
xticks([])
xlim([0,5])

%text(2.5,3.2,"Terminal (n=17)",'Color',TermColor,'FontSize',7)
%text(2.5,2.8,"Soma (n=8)",'Color',SomaColor,'FontSize',7)
%text(2.5,2.6,"Axon (n=4)",'Color',AxonColor,'FontSize',7)
%text(2.5,3,"Chromaffin (n=11)",'Color',ChromColor,'FontSize',7)

text(2.5,0.3,"Terminal (n=17)",'Color',TermColor,'FontSize',7)
text(2.5,0.26,"Soma (n=8)",'Color',SomaColor,'FontSize',7)
text(2.5,0.24,"Axon (n=4)",'Color',AxonColor,'FontSize',7)
text(2.5,0.28,"Chromaffin (n=11)",'Color',ChromColor,'FontSize',7)

%ylabel('Max \Delta\sigma / \sigma_0')
ylabel('Max \Delta\sigma (mN/\mum)')
print('MaxDeltaSigma_byCel_unnorml.tiff','-r200','-depsc','-tiff')
print('MaxDeltaSigma_byCell_unnorm.svg','-r600','-dsvg')
savefig(h,'MaxDeltaSigma_byCell_unnorm.fig')


%% Plotting Averaged Curves, and curves with errobars 
h = figure;hold on;
plot(fullTarr_term,termMean(1:length(fullTarr_term)),'Color',TermColor,'DisplayName',"Terminal")
plot(fullTarr_soma,somaMean(1:length(fullTarr_soma)),'Color',SomaColor,'DisplayName',"Soma")
plot(time_arr_fullA,axonMeanFilt,'Color','#9966CC','DisplayName',AxonColor,'LineWidth',0.2);
plot(time_arr_fullC,chromMeanFilt,'Color','#008000','DisplayName',ChromColor,'LineWidth',0.2);
xlabel('Time (s)');
yyaxis right
ylabel('\Delta L (\muM)')
pull_prof = [zeros(1,10) [0:1:40] 40.*ones(1,30) [40:-1:0] zeros(1,10)];
timearr = [-10:1:140];
plot(timearr(1:length(pull_prof)),pull_prof,'color','black','DisplayName',"Pulling Tether")
ylim([-7 50])
legend()
PrettyFig;
if normSigma0
    yyaxis left;ylabel('\Delta\sigma(mN/M) / \sigma_{0}');
    savefig(h,'AverageTensionTraces_normSigma0.fig');
    print('AverageTensionTraces_normSigma0.tiff','-depsc','-tiff')
else
    ylim([-20 50])
    yyaxis left;ylim([-0.03 0.07]);    ylabel('\Delta\sigma(mN/M)');
    savefig(h,'AverageTensionTraces.fig')
    print('AverageTensionTraces.tiff','-depsc','-tiff')
end
h = figure;hold on;
errorbar(fullTarr_term,termMean(1:length(fullTarr_term)),termStd(1:length(fullTarr_term)),'Color',TermColor,'DisplayName',"Terminal",'LineWidth',0.2);
errorbar(fullTarr_soma,somaMean(1:length(fullTarr_soma)),somaStd(1:length(fullTarr_soma)),'Color',SomaColor,'DisplayName',"Soma",'LineWidth',0.2,'MarkerSize',0.2);
errorbar(time_arr_fullA,axonMean,axonStd,'Color','#9966CC','DisplayName',AxonColor,'LineWidth',0.2);
errorbar(time_arr_fullC,chromMean,chromStd,'Color','#008000','DisplayName',ChromColor,'LineWidth',0.2);
xlabel('Time (s)');
yyaxis right
ylabel('\Delta L (\muM)')
pull_prof = [zeros(1,10) [0:1:40] 40.*ones(1,30) [40:-1:0] zeros(1,10)];
timearr = [-10:1:140];
plot(timearr(1:length(pull_prof)),pull_prof,'color','black','DisplayName',"Pulling Tether")
ylim([-10 50])
legend()
PrettyFig;
if normSigma0
    yyaxis left; ylabel('\Delta\sigma/ \sigma_{0}');
    savefig(h,'AverageTensionTraces_errorbar_normSigma0.fig')
    print('AverageTensionTraces_errorbar_normSigma0.tiff','-depsc','-tiff')
else

    ylim([-20 50])
    yyaxis left;ylim([-0.03 0.08]);    ylabel('\Delta\sigma(mN/M)');
    print('AverageTensionTraces_errobar.tiff','-depsc','-tiff')
end


%% Plotting t_sense versus predicted or diffusion equation prediction
% Figure 2B
h = figure('units','inch','position',[0,0,2.25,2.25]); hold on;
H=gca;

H.LineWidth=0.5;
H.FontSize = 7;
%a1 = area(xs,max([sense repmat(max(sense),size(xs))],1),'FaceAlpha',1,'FaceColor','w')
%a2 = area(xs,-10*ones(size(xs)),'FaceColor','w')
grid on
ceiling = 80;  %define top of polygon as top of y axis
xs = 0.1:0.1:50;
xp = [xs, fliplr(xs)]; 
yp = [sense.', repmat(ceiling,size(sense)).']; 
%a1 = fill(xp,yp,'k');
l=1;
%a1.FaceColor= '#B2BEB5'
scatter(distArrT,tonTermArr(:,l),20,'DisplayName','Terminal','MarkerFaceColor',TermColor,'MarkerEdgeColor',TermColor);
scatter(distArrS,tonSomaArr(:,l),20,'DisplayName','Soma','MarkerFaceColor',SomaColor,'MarkerEdgeColor',SomaColor);
scatter(axonDist,tonsetAxon(:,l),20,'DisplayName','Axon','MarkerFaceColor',AxonColor,'MarkerEdgeColor',AxonColor);
%scatter(chromDist,tonsetChrom,40,'DisplayName','Chromaffin','MarkerFaceColor',ChromColor,'MarkerEdgeColor',ChromColor);
e1 = errorbar(distArrS,tonSomaArr(:,l),SETSoma(:,l),'LineStyle','none','Color',SomaColor);
e2 = errorbar(distArrT,tonTermArr(:,l),SETerm(:,l),'LineStyle','none','Color',TermColor);
e3 = errorbar(axonDist,tonsetAxon(:,l),SEAxon(:,l),'LineStyle','none','Color',AxonColor);

p1=plot(xs,xs.^2 / 0.024,'DisplayName','0.024 \mu m^2 /s','LineWidth',0.5,'LineStyle','--','Color',"#FFBF00");
p2=plot(xs,xs.^2 / 2.4,'DisplayName','2.4 \mu m^2 /s','LineWidth',0.5,'LineStyle','--','Color',"#E97451");
p3=plot(xs,xs.^2 / 24,'DisplayName','24 \mu m^2 /s','LineWidth',0.5,'LineStyle','--','Color',"#3CB371");

% highlight specific point shown in first part of the figure
s1 =scatter(distArrT(4),tonTermArr(4,l),20,'Marker','O','MarkerFaceColor','w','MarkerEdgeColor','r')
text(2,40,"0.024 \mum^2/s",'Color',"#FFBF00",'FontSize',7)
text(12,30,"2.4 \mum^2/s",'Color',"#E97451",'FontSize',7)
text(9,16,"24 \mum^2/s",'Color',"#3CB371",'FontSize',7)
text(13,53,"Terminal",'Color',TermColor,'FontSize',7)
text(13,49,"Soma",'Color',SomaColor,'FontSize',7)
text(13,45,"Axon",'Color',AxonColor,'FontSize',7)

%p2=plot(xs,sense1,'DisplayName','0.024 \mu m^2 /s','LineWidth',0.5,'Color',"#FFBF00");
%p1=plot(xs,sense5,'DisplayName','2.4 \mu m^2 /s','LineWidth',0.5,'Color',"#E97451");
%p3=plot(xs,senseFast,'DisplayName','24 \mu m^2 /s','LineWidth',0.5,'Color',"#3CB371");
xlabel('Distance (\mum)','FontSize',7);%ylim([0,20]);
ylabel('t_{sense} (s)','FontSize',7)

s1.Annotation.LegendInformation.IconDisplayStyle = 'off'
e1.Annotation.LegendInformation.IconDisplayStyle = 'off'
e2.Annotation.LegendInformation.IconDisplayStyle = 'off'
e3.Annotation.LegendInformation.IconDisplayStyle = 'off'
p1.Annotation.LegendInformation.IconDisplayStyle = 'off'
p2.Annotation.LegendInformation.IconDisplayStyle = 'off'
p3.Annotation.LegendInformation.IconDisplayStyle = 'off'
xlim([0.1,18])
ylim([-10,55])
if normSigma0
    savefig(h,'DistanceVersusTsense_normSigma0_wErr.fig')
    print('DistanceVersusTsense_normSigma0.tiff','-depsc','-tiff')
else
    print('DistanceVersusTsense_fits.tiff','-r200','-depsc','-tiff')
    print('DistanceVersusTsense_fits.svg','-r600','-dsvg')
    savefig(h,'DistanceVersusTsense_fits.fig')
end

%% Figure 2C - Maximum tension change vs distance 
% plot predictions and values from experiemtn 
seTerm = ones(length(MaxAmpTermArr),1).*std(MaxAmpTermArr)./sqrt(length(MaxAmpTermArr));
seSoma = ones(length(MaxAmpSomaArr),1).*std(MaxAmpSomaArr)./sqrt(length(MaxAmpSomaArr));
seAxon = ones(length(MaxAmpAxon),1).*std(MaxAmpAxon)./sqrt(length(maxAmpAxon));

h = figure('units','inch','position',[0,0,2.25,2.25]); hold on;PrettyFig;
H=gca;
H.LineWidth=0.5;
grid on
plot(0.1.*[1:200],0.001.*max_vals(1:200),'DisplayName','D_{\sigma} = 0.024','LineWidth',0.5,'Color',"#FFBF00");
%plot(0.1.*[1:200],0.001.*max_vals3(1:200),'DisplayName','D_{\sigma} = 0.24 \mum^2/s','LineWidth',0.5,'Color',"#5F9EA0");
plot(0.1.*[1:200],0.001.*max_vals5(1:200),'DisplayName','D_{\sigma} = 2.4 \mum^2/s','LineWidth',0.5,'Color',"#E97451");
plot(0.1.*[1:200],0.001.*max_valsFast(1:200),'DisplayName','D_{\sigma} = 24 \mum^2/s','LineWidth',0.5,'Color',"#3CB371");
e1 = errorbar(distArrT,MaxAmpTermArr,ErrMaxArrTerm,'LineStyle','none','Color',TermColor);
e2 = errorbar(distArrS,MaxAmpSomaArr,ErrMaxArrSoma,'LineStyle','none','Color',SomaColor);
e3 = errorbar(axonDist,maxAmpAxon,ErrMaxArrA,'LineStyle','none','Color',AxonColor);
e4 = errorbar(chromDist,maxAmpChrom,ErrMaxChrom(:,1),'LineStyle','none','Color',ChromColor);
scatter(distArrT,MaxAmpTermArr,20,'DisplayName','Terminal','MarkerFaceColor',TermColor,'MarkerEdgeColor',TermColor);
s1 = scatter(distArrT(4),MaxAmpTermArr(4),20,'MarkerFaceColor','w','MarkerEdgeColor','r','Marker','o');
scatter(distArrS,MaxAmpSomaArr,20,'DisplayName','Soma','MarkerFaceColor',SomaColor,'MarkerEdgeColor',SomaColor)
scatter(axonDist,maxAmpAxon,20,'DisplayName','Axon','MarkerFaceColor',AxonColor,'MarkerEdgeColor',AxonColor);
scatter(chromDist,maxAmpChrom,20,'DisplayName','Chromaffin','MarkerFaceColor',ChromColor,'MarkerEdgeColor',ChromColor);

text(1,0.18,"Terminal",'Color',TermColor,'FontSize',7)
text(1,0.17,"Soma",'Color',SomaColor,'FontSize',7)
text(1,0.16,"Axon",'Color',AxonColor,'FontSize',7)
text(1,0.15,"Chromaffin",'Color',ChromColor,'FontSize',7)
s1.Annotation.LegendInformation.IconDisplayStyle = 'off'
xlim([0.1,18])
ylim([-0.01 0.15])
xticks([0:2:18])
yticks(-0.02:0.02:0.20)
H.FontSize = 6
H.FontName='helvetica'
xlabel("inter-tether distance (\mum)",'FontSize',7)

if normSigma0
    ylim([0,3]);
    ylabel("Max \Delta\sigma / \sigma_{0}");
    savefig(h,'DistanceVersusMaxAmp_normSigma0.fig')
    print('DistanceVersusMaxAmp_normSigma0.tiff','-depsc','-tiff')
else
    ylim([-0.005,0.2]);
    ylabel("\Delta\sigma_{max} (mN/m)",'FontSize',7);
    savefig(h,'DistanceVersusMaxAmp.fig')
    print('DistanceVersusMaxAmp.svg','-dsvg','-r600')
    print('DistanceVersusMaxAmp.tiff','-depsc','-r600','-tiff')
end
