# Supplementary material for: Rapid propagation of membrane tension at retinal bipolar neuron presynaptic terminals
Source: Sci Adv. 2022 Jan 5;8(1):eabl4411. doi: 10.1126/sciadv.abl4411 (PMC11580022; doi:10.1126/sciadv.abl4411)
Supplement: Supplementary file 3 — Supplementary Data and Code [file sciadv.abl4411_supplementary_data_and_code.zip › SI_Code/Modeling/FitExperimentalTension.m]

%% Fits a simulated tension trace at the tether to tension data collected from experiments
% Inputs
% data_tense = array of tension values from experiment(in mN / micron)
% data_time = array of time values corresponding to each point in data_tense(s)
% sigma0 = initial tension of the experimental data (mN / micron)
% Distance = distance from membrane 

% Run to extract the optimal shift and amplitude change to match the
% experiment with a simulated trace. 
function [time_lag,sigma_max,MSE] = FitExperimentalTension(data_tense,data_time,sigma0,fname,distance)
plotting = false; % flip to true if want figures as in S7

% parameters for TensionDiffusionSimulatoin.m. (see code for units). May
% change if needed
kDarcy = 1.8E-6;
kDarcy2 = 1.8E-5; 
kDarcy3 = 1.8E-4; Em = 40;deltaLmax = 40;Ldot=0.5;L0 = 10;Trelax=30;kappa=0.270
tstep = 0.25;
ft0 = 2*pi*(kappa*(sigma0.*1000))^(1/2); %Convert sigma0 in mN/m to pN/uM for simulation

distIdx = distance*10; % distance in indexes, asusming 0.1 x interval used in sims.
%Run tension diffusion simulation at 3 different Diffusion constants
[solution_sim, ~] =  TensionDiffusionSimulation(ft0,L0,Em,kDarcy,deltaLmax,Ldot,Trelax,tstep);
[solution_sim2, ~] =  TensionDiffusionSimulation(ft0,L0,Em,kDarcy,deltaLmax,Ldot,Trelax,tstep);
[solution_sim3, ~] =  TensionDiffusionSimulation(ft0,L0,Em,kDarcy,deltaLmax,Ldot,Trelax,tstep);

%normalize s.t sigma0 = 0, and simulation units are mN/micron
solution_sim_norm2 = 0.001.*(solution_sim2(:,:) - solution_sim2(:,1));
solution_sim_norm3 = 0.001.*(solution_sim3(:,:) - solution_sim3(:,1));
solution_sim_norm = 0.001.*(solution_sim(:,:) - solution_sim(:,1));

% include points to when 10s before the pull and later 
NstepExp = length(data_tense(data_time > -10));
data_time_trim = data_time(1:NstepExp);
dt = data_time_trim(10) -data_time_trim(9);
%Smooth experimental data to 1 second, make simulation data and experimental match timestep 
data_tense_smooth = smoothdata(data_tense,'gaussian',1/(dt),'omitnan');
data_tense_smooth = data_tense_smooth(1:NstepExp);


%% Fitting Simulated traces to experimental traces
% Shift (with t_shift) and vary the amplitude (with deltaSigArr) of the
% simulated trace to best match (lowest MSE) the experimental data.
t_shift_arr = 0:dt:100;
deltaSig_arr = 0:0.01:2;
tfinalsim = length(solution_sim_norm(1,:));
msdArr= NaN.*zeros(length(t_shift_arr),length(deltaSig_arr));
msdArr2= NaN.*zeros(length(t_shift_arr),length(deltaSig_arr));
msdArr3= NaN.*zeros(length(t_shift_arr),length(deltaSig_arr));

%interpolate the simulated data so that each time point in the simulated
%trace corresponds to a time poin in the experimental trace 
interpTrace = interp1(0:1:tfinalsim-1,solution_sim_norm(1,:),0:dt:tfinalsim-dt);
interpTrace2 = interp1(0:1:tfinalsim-1,solution_sim_norm2(1,:),0:dt:tfinalsim-dt);
interpTrace3 = interp1(0:1:tfinalsim-1,solution_sim_norm3(1,:),0:dt:tfinalsim-dt);

% Shift and vary the amplitude of the simulated traces, and calculate the
% MSD with the experimental traces 
for t=1:length(t_shift_arr)
    deltat = t_shift_arr(t);
    for d=1:length(deltaSig_arr)
        deltaSig = deltaSig_arr(d);
        shiftedArr1 = circshift(interpTrace,t);
        shiftedArr2 = circshift(interpTrace2,t);
        shiftedArr3 =  circshift(interpTrace3,t);
        shiftedArr1(1:t) = 0;
        shiftedArr2(1:t) = 0;
        shiftedArr3(1:t) = 0;
        if NstepExp < length(shiftedArr1)
            deltaSim = (data_tense_smooth - deltaSig.*shiftedArr1(1:NstepExp)).^2;
            msdArr(t,d) = sum(deltaSim);
            deltaSim = (data_tense_smooth - deltaSig.*shiftedArr2(1:NstepExp)).^2;
            msdArr2(t,d) = sum(deltaSim);
            deltaSim = (data_tense_smooth - deltaSig.*shiftedArr3(1:NstepExp)).^2;
            msdArr3(t,d) = sum(deltaSim);
        else 
            deltaSim = (data_tense_smooth(1:length(shiftedArr1)) - deltaSig.*shiftedArr1).^2;
            msdArr(t,d) = sum(deltaSim);
            deltaSim = (data_tense_smooth(1:length(shiftedArr1)) - deltaSig.*shiftedArr2).^2;
            msdArr2(t,d) = sum(deltaSim);
            deltaSim = (data_tense_smooth(1:length(shiftedArr1)) - deltaSig.*shiftedArr3).^2;
            msdArr3(t,d) = sum(deltaSim);
        end
    end  
end

% deltaT (time-shift) and deltaS (amplitude change) are values that
% minimize the MSE between simulated and experimental traces
[m,l] = min(msdArr(:));
[tidx,sidx]=ind2sub(size(msdArr),l);
deltaT = t_shift_arr(tidx);
deltaS = deltaSig_arr(sidx);
[maxSim1,maxSimLoc] = max(solution_sim_norm(1,:));

[m2,l2] = min(msdArr2(:));
[tidx2,sidx2]=ind2sub(size(msdArr2),l);
deltaT2 = t_shift_arr(tidx2);
deltaS2 = deltaSig_arr(sidx2);
[maxSim,maxSimLoc2] = max(solution_sim_norm2(1,:));

[m3,l3] = min(msdArr3(:));
[tidx3,sidx3]=ind2sub(size(msdArr3),l);
deltaT3 = t_shift_arr(tidx3);
deltaS3 = deltaSig_arr(sidx3);
[maxSim,maxSimLoc3] = max(solution_sim_norm3(1,:));

time_lag =[deltaT,deltaT2,deltaT3];
deltaSigma_max = [deltaS,deltaS2,deltaS3];
sigma_max = [deltaS.*(solution_sim_norm(1,maxSimLoc)),deltaS2.*(solution_sim_norm2(1,maxSimLoc2)),deltaS3.*(solution_sim_norm3(1,maxSimLoc3));];
MSE = [m,m2,m3];

%% plotting experimental, simulated, and fit traces for supplemental figures 
if plotting

h = figure('units','inch','position',[0,0,1.35,1.35]);
set(gca, 'FontName', 'Helvetica')
TermColor = "#2F4F4E";

hold on;
p1=plot(data_time_trim,data_tense_smooth,'DisplayName','Experiment','Color',TermColor)
%p2=plot(-10:1:tfinalsim-11,solution_sim_norm(1,:),'DisplayName','D_{\sigma} = 0.24\mum^2/s, 0.1\mum','LineStyle',':','Color','k','LineWidth',2);
p3=plot((-10:1:tfinalsim-11)+deltaT,deltaS.*solution_sim_norm(1,:),'DisplayName','Fit','LineWidth',2,'Color','k','LineStyle',':');
p4=plot(-10:1:tfinalsim-11,solution_sim_norm3(distIdx,:),'DisplayName','Theory, 100xD_{\sigma}','LineStyle',':','Color','#E97451','LineWidth',1.5);
%p7=plot(data_time_trim,solutionFastNorm(distIdx,:),'DisplayName','Theory, 1000xD_{\sigma}','LineStyle',':','Color','#3CB371','LineWidth',1.5);
p6=plot(-10:1:tfinalsim-11,solution_sim_norm(distIdx,:),'DisplayName','Theory, Probe Tether','LineStyle',':','Color',"#FFBF00",'LineWidth',1.5);

%plot deltaSigma
[maxSim,maxSimLoc] = max(solution_sim_norm(1,:));
DispPoints = [data_time_trim(maxSimLoc), deltaT+data_time_trim(maxSimLoc)];
DisPointTens = [maxSim,deltaS.*maxSim];

DispPoints = [0, deltaT];
DisPointTens = [0,0];
scatter(DispPoints,DisPointTens,15,'MarkerEdgeColor',[0.5,0,0.4],'MarkerFaceColor',[0.5,0,0.4])

xline(0,'LineStyle',":")
xline(deltaT,'LineStyle',":");
xlabel('time (s)','FontSize',6);
ylabel('\sigma - \sigma_{0} (mN/m)','FontSize',4);
H=gca;
H.FontSize = 5.5;
H.FontName= 'Helvetica'
H.LineWidth = 0.5
title(sprintf('%0.1f \\mum',round(distance,1)),'FontSize',4.5)
savefig(h,sprintf('CorrelateSim_%s.fig',fname))
print(h,sprintf('CorrelateSim_%s.svg',fname),'-dsvg','-r300')
print(h,sprintf('CorrelateSim_%s.tiff',fname),'-depsc','-tiff')

end
