# Supplementary material for: Rapid propagation of membrane tension at retinal bipolar neuron presynaptic terminals
Source: Sci Adv. 2022 Jan 5;8(1):eabl4411. doi: 10.1126/sciadv.abl4411 (PMC11580022; doi:10.1126/sciadv.abl4411)
Supplement: Supplementary file 3 — Supplementary Data and Code [file sciadv.abl4411_supplementary_data_and_code.zip › SI_Code/Image Analysis/TetherSlidingAnalysis/MR_trackCirclePos.m]

function [C, X, Y, delX, delY,bead_pos]=MR_trackCirclePos(imfile,J,Dbeadmin, Dbeadmax, framespersec, nmperpix)

% Track a single bead in optical tweezers (OT) experiment. For large beads
% (e.g. 3 micron diameter) in bright-field observation a number of
% concentric rings appear, making spot tracking challenging. But the
% signal-to-noise is usually good, so circle detection works well.  
% This function uses the Matlab computer vision toolbox deteectKazeFeatures which
% detects ciruclar objects.
% 
% INPUTS: 
% imfile is the image filename (char or string). 
% Dbeadmin, Dbeadmax are the min and max diameters of the circle that is
% detected. 
% framespersec is the frame rate
% nmperpix: image scale 
%
% Mason Rouches
% Last updated 25 August 2019

%% Expected parameter units
% nmperpix = nm; % e.g. 72 nm per pix for Nikon 100x/1.4 oil
% framespersec = number frames per sec; e.g. 82.84
dt=1/framespersec; % in sec
% Dbeadmin = min circle diameter, pixels
% Dbeadmax = max circle diameter, pixels
% imfile is the filename of the image file
fprintf('\n Tracking file %s \n', imfile);
tic ;% time how long tracking lasts
%% image info
[imHeight, imWidth, Nfr] = size(J); %number frames in movie to be analyzed
BW = false(imHeight,imWidth, Nfr); 
wcent=NaN.*zeros(Nfr, 2); 
bead_pos = zeros(Nfr,2);
radii = (Dbeadmin + Dbeadmax)/2;

% initialize point tracker
% visualize the initial tracking point and prompt to choose the best one 
I_init = J(:,:,1);
points = detectKAZEFeatures(I_init,'NumOctaves',6,'Diffusion','sharpedge');

figure(); hold on; 
Npoints = 10; % n points is the number of candidate starting points to view. Tp
pArr = points.selectStrongest(Npoints);
ImArr = repmat(I_init,[1 1 3 Npoints]);

for i=1:Npoints
    pt = pArr(i).Location;
    Im = insertShape(I_init,'circle',[pt(1) pt(2) (Dbeadmax/nmperpix)*1000],'LineWidth',5);
    Im = insertMarker(Im,[pt(1) pt(2) ]);
    ImArr(:,:,1:3,i) = Im;
end
montage(ImArr,'Size',[5 2])
prompt = "Select the best initial point (numbeing left to right, top to bottom)";
pointidx = input(prompt);

%%

[f_prev,vpoints_prev] = extractFeatures(I_init,pArr(pointidx));
% plot to make sure it selects correct point, label figure
wcent(1,:) = pArr(pointidx).Location;

pointTracker = vision.PointTracker('NumPyramidLevels',4);
point_init = pArr(pointidx).Location;
initialize(pointTracker,point_init,mat2gray(I_init));
setPoints(pointTracker,point_init);
for k=2:Nfr
    I_curr = mat2gray(J(:,:,k));
    [points,valid] = pointTracker(I_curr);
    if length(points) == 0
        wcent(k,:) = wcent(k-1,:)
    else
       d = hypot(wcent(k-1,1)-points(:,1),wcent(k-1,2) - points(:,2));
       idx_min = find(d == min(d));
       [Xgrid,Ygrid] = meshgrid(1:size(BW,2),1:size(BW,1));
       BW(:,:,k) = BW(:,:,k) | (hypot(Xgrid-points(1,1),Ygrid-points(1,2)) <= radii);
       S1=regionprops(BW(:,:,k),I_curr,'Area', 'WeightedCentroid');
       if length(S1)==0
        wcent(k,:) = wcent(k-1,:);
       else
        wcent(k,:) = cat(1, S1.WeightedCentroid);
       end
       bead_pos(k,:) = points;
    end
end

%% plot trajectory
% deltax, deltay, deltar
bead_pos = wcent;
X=wcent(:,1).*nmperpix; % in nm
X0=X(1);
delX=X-X0;
Y=wcent(:,2).*nmperpix; % in nm
Y0=Y(1);
delY=Y-Y0;
% time vector
t=(1:Nfr).*dt;
r = sqrt( X.^2 + Y.^2 ); % in nm
r0=r(1);
delr=r-r0;

figure
subplot(3,1,1)
plot(t, delX, 'b')
ylabel('\Delta x, nm')
grid on

subplot(3,1,2)
plot(t, delY, 'r')
ylabel('\Delta y, nm')
grid on

subplot(3,1,3)
plot(t, delr,'k')
ylabel('\Delta r, nm')
xlabel('time, s')
grid on
title(imfile);
clf;

figure
plot(wcent(:,1), wcent(:,2), '-k')
hold on
plot(wcent(1,1), wcent(1,2), 'r*')
plot(wcent(end,1), wcent(end,2), 'bo')
legend('trajectory', 'start', 'end')

%% stats
stdX=std(X);
stdY=std(Y);
strX = sprintf('std(X) is %.2f nm', stdX);
strY = sprintf('std(Y) is %.2f nm', stdY);
disp(strX);
disp(strY);
meanXpos = mean(wcent(:,1)); % in pixel coord
meanYpos = mean(wcent(:,2)); % in pixel coord
strmeanXpos = sprintf('mean X pos is %.2f pixels', meanXpos);
strmeanYpos = sprintf('mean Y pos is %.2f pixels', meanYpos);
disp(strmeanXpos);
disp(strmeanYpos);

%% Play trajectory overlaid onto original movie (takes times and memory, uncomment if needed )
% I1_=uint16( zeros(imHeight, imWidth, Nfr) ); 
% J2=uint16(zeros(imHeight, imWidth, Nfr) ); 
% Jtrack=uint8( zeros(imHeight, imWidth, 3, Nfr) ); %fused image
 C=uint8( zeros(imHeight, imWidth, 3, Nfr) ); %fused image
% 
% 
% for n=1:Nfr
%     I1_(:,:,n)=J(:,:,n);
%     J2(:,:,n)=I1_(:,:,n);
%      Jtrack(:,:,:,n) = insertShape(Jtrack(:,:,:,n),'circle',[wcent(k,1) wcent(k,2) 1000*(Dbead/nmperpix)]);
%     %hcirc = viscircles(centers_all(n,:), radii_all(n));
%     C(:,:,:,n) = imfuse(J2(:,:,n), Jtrack(:,:,:,n) , 'falsecolor');
% end
% 
% implay(C)    
%  toc
%   
end
