# Supplementary material for: Rapid propagation of membrane tension at retinal bipolar neuron presynaptic terminals
Source: Sci Adv. 2022 Jan 5;8(1):eabl4411. doi: 10.1126/sciadv.abl4411 (PMC11580022; doi:10.1126/sciadv.abl4411)
Supplement: Supplementary file 3 — Supplementary Data and Code [file sciadv.abl4411_supplementary_data_and_code.zip › SI_Code/Image Analysis/TetherSlidingAnalysis/trackMembraneEdgeRegistered.m]

function [snake_array,imfile,bead_pos_reg] = trackMembraneEdgeRegistered(Dbead,nmperpix)
%% Tracks Position of membrane, using initial points generated by JFilament within Fiji
% Requires a .tif file and .snakes file from Jfilament
% Could be improve with better prerpocessing techniques, or tuning
% parameters of tracking 

%% Read file and get initial points 
[fn1, fp1]=uigetfile('*.tif','.tif file of registered file');
imfile=fullfile(fp1,fn1);
% image info and parameters for movie 
[I1,imHeight1,imWidth1, Nfr1, dt1] = preprocessImages(imfile);
framespersec1 = 1 / dt1;
% crop ROI in the first frame
[J1_, rect_] = imcrop(I1(:,:,1)); %this is giving black screen!!
J1_rows=size(J1_,1);
J1_cols=size(J1_,2);
% round rect to pixels [xmin ymin width height].
xmin = floor(rect_(1));
ymin = floor(rect_(2));
width = ceil(rect_(3));
height = ceil(rect_(4));
rect=[xmin, ymin, width, height];
% fill in all the frames
J1=zeros(J1_rows, J1_cols, Nfr1);
yrange = rect(1):(rect(1)+width-1);
xrange = rect(2):(rect(2)+height-1);
for k=1:Nfr1
    J1(:,:,k)= imadjust(I1(xrange, yrange, k));
end
% Save J1 in file filename: find '.' in fn,  replace with '_crop.tiff'
condition=regexp(fn1, '.tif', 'split');
fn1crop =join({condition{1},'crop','.tif'},{'_',''});
fullfn1crop_ = fullfile(pwd, fn1crop);
cropfile = fullfn1crop_{:}; % convert cell array to char
bfsave(uint16(J1), cropfile); % J1 is double!! make uint16 before saving.
[C1, X1, Y1, ~, ~,center_pos]=MR_trackCirclePos(cropfile,J1,Dbead*0.9, Dbead*1.2, framespersec1, nmperpix);

tic
info=imfinfo(imfile);
Nfr=size(info,1); 
imWidth = info(1,1).Width;
imHeight = info(1,1).Height; 
BW = false(imHeight,imWidth); 

%% Read Snake file to get initial points
snake_arr = nan(500,2);
[fn_snake,fp_snake] = uigetfile('.snakes','Snake file generated by JFilament');
full_snake_file=fullfile(fp_snake,fn_snake); %full_snake_file specifies location
fhandle = fopen(full_snake_file); %returns an integer
curr_line = fgetl(fhandle); %fgetl gets line from file

snake_array=NaN(Nfr,2000,2); %this array holds points of the snake (frame #, point index, point values x and y). 
while ischar(curr_line) %while current line is a character array
    line = split(curr_line); %divides string at white space
    % Line length of data entries (header is less)
    if size(line) == [5,1] %lines of size [5,1] are lines with points data
       fid = str2double(line(1)); %line 1 is the frame
       seg_id = str2double(line(2));  %line 2 is the index of the point in the line
       pos = [str2double(line(3)),str2double(line(4))]; %lines 3 and 4 are x and y locations of this point
       snake_array(fid, seg_id+1, :) = pos;
    end
    curr_line = fgetl(fhandle); %next line?   
end
    
%% plot snake for first frame
 reader = bfGetReader(imfile);
 plane = bfGetPlane(reader,1);
imshow((mat2gray(adapthisteq(plane))));
hold on;
scatter(snake_array(1,:,1),snake_array(1,:,2));
bead_pos_reg = zeros(size(center_pos));
bead_pos_reg(:,1) = center_pos(:,1) + xmin;
bead_pos_reg(:,2) = center_pos(:,2) + ymin;
%% Plot trajectory of membrane, need to overlay onto movie (Takes resources, but useful to see tracking quality). Can be commented out if okay with goodness.
%C=uint16( zeros(imHeight, imWidth, 3, Nfr) ); %fused image
%BW = false(imHeight,imWidth,Nfr);
%I1_=uint16(zeros(imHeight, imWidth, Nfr) );
%bead_pos_reg = zeros(size(center_pos));
%bead_pos_reg(:,1) = center_pos(:,1) + xmin;
%bead_pos_reg(:,2) = center_pos(:,2) + ymin;
%for i=1:Nfr
%    I1_(:,:,i)=bfGetPlane(reader,i);
%    J2(:,:,i)=mat2gray(I1_(:,:,i));
%    [Xgrid,Ygrid] = meshgrid(1:size(BW,2),1:size(BW,1));
%    BW(:,:,i) = BW(:,:,i) | (hypot(Xgrid-bead_pos_reg(i,1),Ygrid-bead_pos_reg(i,2)) <= Dbead/nmperpix*1E3); 
%    for k=1:Nfr
%        if ~isnan(snake_array(i,k,1)) && ~isnan(snake_array(i,k,2))
%            BW(round(snake_array(i,k,2)),round(snake_array(i,k,1)),i) = 1;
%        end
%    end
%    C(:,:,:,i) = imfuse(J2(:,:,i), BW(1:imHeight,:,i) , 'falsecolor');
%end
%implay(mat2gray(C));
