# Supplementary material for: Rapid propagation of membrane tension at retinal bipolar neuron presynaptic terminals
Source: Sci Adv. 2022 Jan 5;8(1):eabl4411. doi: 10.1126/sciadv.abl4411 (PMC11580022; doi:10.1126/sciadv.abl4411)
Supplement: Supplementary file 3 — Supplementary Data and Code [file sciadv.abl4411_supplementary_data_and_code.zip › SI_Code/Image Analysis/TetherSlidingAnalysis/preprocessImages.m]

%% Preprocess images 
% Reads in images from a "full_file" and returns a matrix storing the image
% data

% inputs 
% full_file = full file path to .tiff file with image data from tether
% sliding experiment
% outputs
    % I2 = processed matrix with image data in x,y,t order 
    % h = image height
    % w = image width
    % Nfr = number of frames 
    % dt = time step or inverse framerate of video
function [I2, h, w, Nfr, dt] = preprocessImages(full_file)    
    reader = bfGetReader(full_file);
    % Getting Metadata
    omeMeta = reader.getMetadataStore();
    w = omeMeta.getPixelsSizeX(0).getValue();
    h = omeMeta.getPixelsSizeY(0).getValue();
    % Frames stored in T or Z, depending on file
    Nfr = omeMeta.getPixelsSizeT(0).getValue();
    if Nfr == 1
        Nfr = omeMeta.getPixelsSizeZ(0).getValue();
    end
    % If metadata isn't in expected format, set dt to 1 (update manually
    % during tracking steps)
    dt_ = omeMeta.getPixelsTimeIncrement(0);
    tokens = regexp(char(dt_),'value\[(.*)\],.*','tokens');
    if size(tokens) ~= 0
        dt = str2double(tokens{1}{1});
    else
        dt =1;
    end
    I_=zeros(h, w, Nfr);
    I2 = I_;
    % Preprocess each frame. Some proccessing steps may be excluded or
    % additionally included dependent on image quality
    for k=1:Nfr
      I_(:,:,k) = imadjust(bfGetPlane(reader, k)); % Adjust color levels,
      %I2(:,:,k) = mat2gray(I_(:,:,k)); % uncomment if not using weiner
      %fillter
      I2(:,:,k) = mat2gray(wiener2(I_(:,:,k),[2 2])); % 2x2 Wiener filter to smooth pixel values
     end
end
