# Supplementary material for: Rapid propagation of membrane tension at retinal bipolar neuron presynaptic terminals
Source: Sci Adv. 2022 Jan 5;8(1):eabl4411. doi: 10.1126/sciadv.abl4411 (PMC11580022; doi:10.1126/sciadv.abl4411)
Supplement: Supplementary file 3 — Supplementary Data and Code [file sciadv.abl4411_supplementary_data_and_code.zip › SI_Code/Image Analysis/TetherSlidingAnalysis/OTForceVector.m]

function [ftether, C1, delX1, delY1, C2, delX2, delY2, bead_position,fname,dt2,fullf2] = ND_OTForceVector(ktrap, Dbead, nmperpix)
%

% ND_OTForceVector.m (Text is from EK)
% Reads two movies to calculate the tether force vector (direction and
% magnitude) in tether pulling experiments. 
%
% Asks for two .tif files to be read. The first file is the bead in the
% trap without any tether. This is the "zero force" position. 
% The second .tif file is the actual tether pulling sequence in which due
% to the external force, the bead is displaced from the trap center. The
% deviation deltar from the trap center is calculated, then converted to a
% force magnitude, using ftethermag=ktrap*deltar. Together with the
% direction of the deviation, this defines the force vector acting on the
% bead. 
% For movie 1, the user is asked to select a ROI around the bead. This
% facilitates tracking (regions outside the ROI are ignored). The same
% region is used for movie 2 (bead displacement is expected to be small, on
% the order of a few pixels). 
% 
% The program tries to extract the frame rate from the .tif file format.
% Currently this works assuming the .tif file was created using ImageJ,
% with a field 'finterval=x.xxxx' where x.xxxx is the interval in seconds.
% If such a field is not found, the sequence is plotted against frame
% number. 
% 
% Inputs:
% ktrap: trap stiffness, in pN/um
% Dbead: bead diameter in um (used for estimating range of circle sizes
% for tracking)
% nmperpix: image scale. e.g. 72 nm/pix for Nikon 100x/1.4
% .tiff image file of bead in trap without tether
% .tiff image file of cell 
% 
% Outputs: 
% ftether: vector pointing from trap center to tether direction, with
% magnitude proportional to force (need to choose a scale, e.g. 1 pix=1 pN)
%
% Mason Rouches
% Last Modified 8-7-19

%% read image file for determining trap center
[fn1, fp1]=uigetfile('*.tif','.tif file of bead in trap without external force');
fullf1=fullfile(fp1,fn1);
% image info and parameters for movie 
[I1,imHeight1,imWidth1, Nfr1, dt1] = preprocessImages(fullf1);
framespersec1 = 1 / dt1;

%% track bead in movie 1 to get trap center
Dbeadmin = round(0.4*Dbead/nmperpix*1e3); %min bead diameter, pixels
Dbeadmax= round(0.9*Dbead/nmperpix*1e3); % max bead diameter, pixels

% crop ROI in the first frame
[J1_, rect_] = imcrop(I1(:,:,1)); %this is giving black screen!!
J1_rows=size(J1_,1);
J1_cols=size(J1_,2);
% round rect to pixels [xmin ymin width height].
xmin = floor(rect_(1));
ymin = floor(rect_(2));
width = ceil(rect_(3));
height = ceil(rect_(4));
rect=[xmin, ymin, width, height];
% fill in all the frames
J1=zeros(J1_rows, J1_cols, Nfr1);
yrange = rect(1):(rect(1)+width-1);
xrange = rect(2):(rect(2)+height-1);
for k=1:Nfr1
    J1(:,:,k)=I1(xrange, yrange, k);
end
% Save J1 in file filename: find '.' in fn,  replace with '_crop.tiff'
condition=regexp(fn1, '.tif', 'split');
fn1crop =join({condition{1},'crop','.tif'},{'_',''});
fullfn1crop_ = fullfile(pwd, fn1crop);
fullfn1crop = fullfn1crop_{:}; % convert cell array to char
bfsave(uint16(J1), fullfn1crop); % J1 is double!! make uint16 before saving.

% note, to check quality of tracking, use >>implay(Call{n})
 [C1, X1, Y1, ~, ~,center_pos]=MR_trackCirclePos(fullfn1crop, J1,Dbeadmin, Dbeadmax, framespersec1, nmperpix);
% Trap center coordinates: 
trapcenterX = mean(X1);
trapcenterY = mean(Y1);
%Deviations in pos center (not used 
delX1=X1-trapcenterX;
delY1=Y1-trapcenterY;

%% read image file in which bead is under external force
[fn2, fp2]=uigetfile('*.tif','.tif file of bead in trap under external force');
fullf2=fullfile(fp2,fn2);
% image info and parameters for movie 1
[I2, imHeight2, imWidth2, Nfr2, dt2] = preprocessImages(fullf2);
framespersec2 = 1/dt2;
if imHeight2 ~= imHeight1 || imWidth2 ~= imWidth1
    sprintf("Image Dimensions Do Not Match, Check Input Files")
    exit()
end
J2 = zeros(J1_rows, J1_cols, Nfr2);
for k=1:Nfr2
    J2(:,:,k)=I2(xrange,yrange,k);
end
% Save J2 as cropped image, for TrackCircle 
condition=regexp(fn2, '.tif', 'split');
fn2crop =join({condition{1},'crop','.tif'},{'_',''});
fullfn2crop_ = fullfile(pwd, fn2crop);
fullfn2crop = fullfn2crop_{:}; % convert cell array to char
bfsave(uint16(J2), fullfn2crop); 
% note, to check quality of tracking, use >>implay(Call{n})
[C2, X2, Y2, ~, ~,bead_pos]=MR_trackCirclePos(fullfn2crop, J2,Dbeadmin, Dbeadmax, framespersec2, nmperpix);
%[C2, X2, Y2, ~, ~]=EK_TrackCircle(imfile, Dbeadmin, Dbeadmax, 'bright', framespersec, nmperpix)
bead_position = [bead_pos(:,1) + xmin,bead_pos(:,2) + ymin];
fname = condition{1};
delX2 = X2-trapcenterX; % deviation from trap center, in nm
delY2 = Y2-trapcenterY; % deviation from trap center, in nm
r=(delX2.^2 + delY2.^2 ).^(1/2); % in nm, proportional to force magnitude
%% Calculate ftether, theta
ftethermag = ktrap.*r./1000; % magnitude of tether force, in pN, assuming ktrap is pN/um
theta= atand(delX2 ./ delY2 ); % angle of vector, tan(y / x) = hypot
ftether = [ftethermag, theta];
%fcomponents = [ftethermag .* sind(theta), ftethermag .* cosd(theta)]; % vertical, horizontal force componetnts 

 %% Plotting to visualize 
% t=(0:Nfr2-1)*dt2;
% figure;
% hold all;
% fsmooth_tan = smooth(fcomponents(:,2),5);
% fsmooth_perp = smooth(fcomponents(:,1), 5);
% plot(t, ftethermag)
% plot(t, fsmooth_tan)
% plot(t, fsmooth_perp)
% xlabel('time,s')
% ylabel('f_{tether}, pN')
% title(fn2)
% 
% figure;
% hold all;
% thetasmooth = smooth(theta, 5);
% plot(t,thetasmooth)
% plot(t,theta)
% xlabel('time,s')
% ylabel('\theta_{tether}');
% 
% figure;
% hold all;
% d_theta = gradient(thetasmooth);
% plot(d_theta);
% xlabel('time');
% ylabel('d\theta (deg / s)');
% savefig(fig_file{1});
% 
% pause 
