# Supplementary material for: Rapid propagation of membrane tension at retinal bipolar neuron presynaptic terminals
Source: Sci Adv. 2022 Jan 5;8(1):eabl4411. doi: 10.1126/sciadv.abl4411 (PMC11580022; doi:10.1126/sciadv.abl4411)
Supplement: Supplementary file 3 — Supplementary Data and Code [file sciadv.abl4411_supplementary_data_and_code.zip › SI_Code/Image Analysis/TetherSlidingAnalysis/PlotCombindedTetherData.m]

%% Makes Tether Sliding figure for a given conditon
% Processes workspaces containing tether-sliding data quantified by TetherSlidingAnalysis.m
% plots force-velocity plots, sliding-angle distributions, forces, and
% other metrics
%%%

%read in list of workspaces, and make compiled data
% List of directories where workspaces are stored
% Workspaces assumed to be stored by cell type, condition, etc. 
% fname_list labels a saved workspace containing all data from a cell type
directory_list = ["~/Documents/MembraneTension/workspaces/Registered_Analysis/RegisteredImageJ/Terminal","/home/mason/Documents/MembraneTension/workspaces/Registered_Analysis/RegisteredImageJ/Terminal LatA","/home/mason/Documents/MembraneTension/workspaces/Registered_Analysis/RegisteredImageJ/Chromaffin","/home/mason/Documents/MembraneTension/workspaces/Registered_Analysis/RegisteredImageJ/Chromaffin LatA","/home/mason/Documents/MembraneTension/workspaces/Registered_Analysis/RegisteredImageJ/Soma","/home/mason/Documents/MembraneTension/workspaces/Registered_Analysis/RegisteredImageJ/Soma LatA"]
fname_list = ["terminal","terminal_lata","chromaffin","chromaffin_lata","soma","soma_lata"];
%% Compile data per condition
for l=1:length(directory_list)
    idx_stop =1;
 direc = directory_list(l);
 
 fname_out = fname_list(l);
 clear workspace_list
full_theta_array= NaN*zeros(1000,1);
full_distance_array =NaN*zeros(1000,1);
full_force_vel_array=NaN*zeros(1000,2);
full_corr_arr = NaN*zeros(100,7);
lag_arr = NaN*zeros(100,6);
workspace_list = dir(sprintf('%s/*mat',direc));

sliding_full_arr = NaN.*zeros(length(workspace_list),20); 
stuck_full_arr = NaN.*zeros(length(workspace_list),20);
maxForceArr= NaN.*zeros(length(workspace_list),1);  % Maximum force of each workspace in the directory
idxsArr = NaN.*zeros(length(workspace_list),2); 
fullIsoWork = NaN.*zeros(length(workspace_list),200); %Maximum forces per obstacle? 
SupportedForces= NaN.*zeros(length(workspace_list),1);%the force a tether can sustain when not sliding
DistanceTraveled = NaN.*zeros(length(workspace_list),200); % distance traveled by the tether 
obstacleDense = NaN*zeros(length(workspace_list),1); % stores estimated obstacle density 
VelForceArr = NaN.*zeros(length(workspace_list),1); % sotreds force-velocity pairs per directory

r_arr = zeros(101,1);
figure(); hold on;
for i=1:size(workspace_list)
    widx = i;
    fname = workspace_list(i).name
    
   load(sprintf('%s/%s',direc,fname));
   velSmooth = gradient(smoothdata(totalDis_originToCurrPos_arr,'gaussian',1/(dt)),dt);%filter(gausswin(1),1,totalDis_originToCurrPos_arr) ./ sum(gausswin(1/dt));
   forceSmooth = smoothdata(TF_tangential_arr,'gaussian',1/(dt));%filter(gausswin(1/dt),1,TF_tangential_arr) ./ sum(gausswin(1/dt));
    
   for j=1:size(theta_arr)
        full_theta_array(idx_stop+j) = smoothdata(theta_deg_arr(j),'gaussian',1/dt);
        full_distance_array(idx_stop+j) = totalDis_originToCurrPos_arr(j);
     
        full_force_vel_array(idx_stop+j,1) = forceSmooth(j);
        %filter to every x time step, to make smoothing uniform
        frames = size(totalDis_originToCurrPos_arr(j));
        full_force_vel_array(idx_stop+j,2) = velSmooth(j);
   end

     %computing the correlation function of F vs V
    smoothedTF_submean=forceSmooth - mean(forceSmooth,'omitnan');
    velocity_submean=velSmooth - mean(velSmooth,'omitnan');
    [r, lags] = xcorr(forceSmooth,velSmooth,50); %can try di
  
    full_corr_arr(1:size(r,1),widx) = r(:);
    lag_arr(1:size(r,1),widx) = round(lags(:).*dt,1);
    idxsArr(widx,1) = idx_stop;

    idx_stop = idx_stop + length(theta_arr);
    idxsArr(widx,2) = idx_stop;
    r_arr = r_arr + (r ./ length(workspace_list));
    maxForceArr(widx) = max(TF_tangential_arr); 
    % Average force needed to initiate tether sliding 
    vmin = 500; %nm/second 
    fmin = 5;
    sliding = 0;
    TF_init_arr = NaN.*ones(Nfr,1);
    sliding_arr = zeros(1,Nfr);
    accumForceArr = [];
    accumVelArr =[];
    distCum = 0;
    distTraveledArr = [NaN];
    IsoWorkArr = [NaN];
    NStarts = 1;cumIsoWork = 0;NStops = 1;
    
    %Gets stuck/sliding fro
        % stuck is defined as when the velocity is low and force applied to
        % the tether is high. Sliding defined as velocity is high. 
        % Obstacle density calculated as the number of times stuck divided
        % by the total distance traveled
    idxsLowV = find(abs(velSmooth) < vmin);
    [maxSuppForce,maxLoc] = max(abs(forceSmooth(idxsLowV)));
    idxsHighF = find(abs(forceSmooth) > 5);
    velForce = nanmean(abs(velSmooth(idxsHighF)));
    for k=2:length(velSmooth)
        if abs(velSmooth(k)) < vmin
            accumForceArr(end+1) = abs(forceSmooth(k));
        end
        if abs(forceSmooth(k)) >fmin
            accumVelArr(end+1) = abs(velSmooth(k));
        end
        %Calculate stiuck as when force is applied
        if sliding == 0
            if abs(forceSmooth(k)) > fmin && abs(velSmooth(k)) < vmin
                sliding_arr(k) = 0;
                sliding = 0;
                cumIsoWork = cumIsoWork + dt*TF_tangential_arr(k);
                
            elseif abs(velSmooth(k)) > vmin
                sliding = 1;
                TF_init_arr(k) = forceSmooth(k);
                sliding_arr(k)  = 1;
                distCum =  distCum + abs(velSmooth(k))*dt;
                distTraveledArr(end+1) = abs(velSmooth(k))*dt;
                NStarts = NStarts +1;
                IsoWorkArr(end+1) = cumIsoWork;
                accumForceArr = [0];
            end
        end
        if sliding == 1
            
            if abs(forceSmooth(k)) > fmin && abs(velSmooth(k)) < vmin
                sliding_arr(k) = 0;
                sliding = 0;
                NStops = NStops +1;
                cumIsoWork = dt*TF_tangential_arr(k); 
               
            elseif abs(velSmooth(k)) > vmin
               distCum =  distCum + abs(velSmooth(k))*dt;
               distTraveledArr(end) = distTraveledArr(end) + abs(velSmooth(k))*dt;
               sliding_arr(k) = 1;
                
            end
           
        end
       
    end
    if distCum == 0
        distCum = 1E-5;
    end
    distCum = sum(velSmooth);
    if isnan(distCum)
        DistanceTraveled(widx,1) = 10E-2;

    else
        DistanceTraveled(widx,1:length(distCum)) = distCum;
         end

    SupportedForces(widx,1) = maxSuppForce;
    obstacleDense(widx,:) = abs((NStops) /distCum);
    avInit = mean(TF_init_arr,'omitnan');
    VelForceArr(widx,1) = velForce;
    
    stuck_arr = 1-sliding_arr;
    runs_arr = diff(find([1,diff(sliding_arr),1])) .* dt;
    if sliding_arr(1) == 0
        sliding_time_arr = runs_arr(2:2:end);
        stuck_time_arr = runs_arr(1:2:end);
    else
        sliding_time_arr = runs_arr(1:2:end);
        stuck_time_arr = runs_arr(2:2:end);
    end
    fullIsoWork(widx,1:length(IsoWorkArr)) = IsoWorkArr;
    sliding_full_arr(widx,1:length(sliding_time_arr)) = sliding_time_arr;
    stuck_full_arr(widx,1:length(stuck_time_arr)) = stuck_time_arr;

end
data_id = sprintf('compiled_data_%s',fname_out);
save(data_id,'maxForceArr','idxsArr','VelForceArr','full_theta_array','lag_arr','full_corr_arr','obstacleDense','full_distance_array','full_force_vel_array','r_arr','DistanceTraveled','SupportedForces','stuck_full_arr','sliding_full_arr','fullIsoWork');
end
close all
workspace_list = dir('compiled*mat');

%% cdfplot of Angle dist
% Creates a CDF of the tether-sliding angle ranging from 0 (perpendicular)
% - 90 (parallel to tangent). bins values in intervals of 1 degree
TermColor = "k"%"#2F4F4E";%'#72A0C1'
SomaColor = "#4169E1";%'#E52B50'
AxonColor = "#DA70D6";%#9966CC'
ChromColor= "#228B22";%'#008000'
clear gca
h = figure('units','inch','position',[0,0,2,2]); hold on;
centers = 0:1:90;

s=1;
grid on

% uncomment the corrext & matching workspaces and colors 
%workspace_newOrder = [workspace_list(3), workspace_list(4)]; % Soma
workspace_newOrder = [workspace_list(5), workspace_list(6)]; % Chromaffin 
%workspace_newOrder = [workspace_list(1), workspace_list(2)]; % Terminal

CentersArr = NaN.*ones(length(centers)-1,length(workspace_newOrder));
Narr = NaN.*ones(length(centers)-1,length(workspace_newOrder));
%colorsArr = [TermColor,"#FF00FF"]; % termina
colorsArr = [ChromColor,"#BA55D3"]; % chromaffin
%colorsArr = [SomaColor,"#FF00FF"]; % soma

gca.FontSize = 7;
gca.LineWidth = 0.5;
gca.XAxis.FontSize=6;
gca.XAxis.FontSize=6;
cdfTot_arr = NaN.*zeros(length(workspace_newOrder),91);
for i=1:length(workspace_newOrder)

    [m,nm] = regexp(workspace_newOrder(i).name,'compiled_data(\w+).mat','tokens','match');
    if length(m) >= 1         
    condition = m{1}{1};
    load(workspace_newOrder(i).name);
    workspace_newOrder(i).name
   
    cdfVals = 0:1:90;
    totalCDF = zeros(size(idxsArr,2),length(cdfVals));
    for k=1:length(idxsArr)
        start =idxsArr(k,1); stop = idxsArr(k,2);
        thetaArrT = 90-full_theta_array(start:stop);
        forcesT = abs(full_force_vel_array(start:stop,1));
        velsT = abs(full_force_vel_array(start:stop,2));
        thetaArr = thetaArrT(forcesT > 0);
        %thetaArr = thetaArrT(velsT > 250);
        denomT = length(thetaArr)
        for j=1:length(cdfVals)
           pos = find(thetaArr <= cdfVals(j));
           totalCDF(k,j) = size(pos,1) ./ (length(thetaArr));%(stop - start+1);
        end
    end
    plot(cdfVals,mean(totalCDF,1),'Color',colorsArr(s))
    cdfTot_arr(i,:) = mean(totalCDF,1);
    for k=1:length(idxsArr)
        start =idxsArr(k,1); stop = idxsArr(k,2); 
        thetaArr = 90-full_theta_array(start:stop);
        [f,x] = ecdf(thetaArr);
    end
    s=s+1;
   
    end
end
xlabel("\theta (degrees)");
ylabel("CDF(\theta)")

%text(35,0.45,"Soma (n=4)",'Color',SomaColor,'FontSize',7)
%text(35,0.4,"Soma LatA (n=4)",'Color',"#FF00FF",'FontSize',7)
%text(30,0.30,"Terminal (n=7)",'Color',TermColor,'FontSize',6)
%text(30,0.25,"Terminal LatA (n=6)",'Color',"#FF00FF",'FontSize',6)
text(30,0.30,"Chromaffin (n=6)",'Color',ChromColor,'FontSize',6)
text(30,0.25,"Chromaffin LatA (n=7)",'Color',"#BA55D3",'FontSize',6)
print('ThetaCDFPlots_chrom.tif','-depsc','-tiff')
print('ThetaCDFPlots_chrom.svg','-dsvg','-r600')
savefig(h,sprintf('ThetaCDFPlots_chrom.fig'))

%% Force Velocity Scatter plots
% uncomment and update
clear gca
clear ax
h = figure('units','inch','position',[0,0,2,2]); hold on; grid on;
lowForceVel = NaN.*zeros(1000,length(workspace_list));
lowVelForce = NaN.*zeros(1000,length(workspace_list));

s=1;
colorArr = ["#008000","#E52B50","#72A0C1"];
cellType = 'chrom';
colorArr  = [ChromColor,"#BA55D3"]
%colorArr  = [TermColor,"#FF00FF"]
%colorArr  = [SomaColor,"#FF00FF"];
velsAll = [-200:1:200];
yMin = -0.5.*ones(size(velsAll));
yMax = 0.5.*ones(size(velsAll));
p1=patch([velsAll fliplr(velsAll)],[yMin fliplr(yMax)],'k');
p1.FaceAlpha=0.2;
p1.EdgeColor='None'
ax = gca;
ax.XAxisLocation = 'Origin';
ax.YAxisLocation = 'Origin';
ax.FontSize=7;
ax.LineWidth=0.5;

for i=1:size(workspace_list)
    [m,nm] = regexp(workspace_list(i).name,'compiled_data(\w+).mat','tokens','match');
    if length(m) >= 1
    condition = m{1}{1};
      if contains(condition,cellType)
        condition
        load(workspace_list(i).name);
    
    force = full_force_vel_array(~isnan(full_force_vel_array(:,1)),1);
    vel = full_force_vel_array(~isnan(full_force_vel_array(:,2)),2) ./ 10^3;
    %If near perpendicular, try to ignore sign flips by forcing to be the
    %same sign
    for k=1:length(force)
        if abs(force(k)) < 5
         lowForceVel(i,k) = abs(vel(k));
        end
         
    end
    highVelocityIdx  = find(abs(vel) > 0.5);
    mean(abs(vel(highVelocityIdx)))
    mean(abs(force(highVelocityIdx)))
    %If velocity is below the limit of noise, do the same amd set it to
    for k=1:length(vel)
          if abs(vel(k)) < 0.5       
              if abs(force(k)) > 5
              lowVelForce(i,k) = abs(force(k));
              end
          end
     end
    coeff_list =  vel ./ force ;
    median(coeff_list);
    max(coeff_list);
    color = colorArr(s);
    scatter(force,vel,10,'Filled','MarkerEdgeAlpha',0.75,'MarkerFaceAlpha',0.75,'MarkerFaceColor',color,'MarkerEdgeColor',color) 
    %scatter(sign(force).*vel,abs(force),'Filled','MarkerEdgeAlpha',0.75,'MarkerFaceAlpha',0.75,'MarkerFaceColor',color,'MarkerEdgeColor',color) 
    %hist3([abs(force) sign(force).*vel]) 
      s = s+1;
      end
    end
end


%text(-190,2,"Soma(n=4)",'FontSize',4,'Color',SomaColor)
%text(-190,1.75,"Soma LatA(n=4)",'FontSize',4,'Color',"#FF00FF")
%text(-200,2,"Terminal (n=7)",'FontSize',4,'Color',TermColor)
%text(-200,1.75,"Terminal LatA (n=6)",'FontSize',4,'Color',"#FF00FF")
text(-200,-2.5,"Chromaffin (n=6)",'FontSize',4,'Color',ChromColor)
text(-200,-2.25,"Chromaffin LatA (n=7)",'FontSize',4,'Color',"#BA55D3")

ax.YAxis.FontSize=6;
ax.XAxis.FontSize=6;
xlim([-200 200])
xticks([-150,-50,50,150])
ylim([-3 3])

ylabel('Velocity (\mum/s)','FontSize',6)
xlabel("$f_{\parallel}$, pN",'FontSize',6,'Interpreter', 'latex')

froot = 'ForceVel_Plots';
print(sprintf('%s_%s.tiff',froot,cellType),'-depsc','-tiff','-r200')
print(sprintf('%s_%s.tiff',froot,cellType),'-dsvg','-r200')
savefig(h,sprintf('%s_%s.tiff',froot,cellType))


%% Sustained Force Figure 
count = 0;
susForceArr = [];
boxArr = NaN.*zeros(length(workspace_newOrder),1000);
clear gca
workspace_newOrder = [workspace_list(5), workspace_list(6),workspace_list(3), workspace_list(4),workspace_list(1), workspace_list(2)];
%workspace_newOrder = [workspace_list(5), workspace_list(6)];
%workspace_newOrder = [workspaccolorsArr = [TermColor,"#FF00FF",ChromColor,"#BA55D3",SomaColor,"#FF00FF"];e_list(1), workspace_list(2)];
%workspace_newOrder = [workspace_list(3), workspace_list(4)];


h = figure('units','inch','position',[0,0,2.5,2.5]); hold on;
tickNames = ["Terminal","Terminal LatA","Soma", "Soma LatA","Chromaffin","Chromaffin LatA"];
colorsArr = [TermColor,"#FF00FF",SomaColor,"#FF00FF",ChromColor,"#BA55D3"];


for i=1:length(workspace_newOrder)
    [m,nm] = regexp(workspace_newOrder(i).name,'compiled_data(\w+).mat','tokens','match');
    if length(m) >= 1
    condition = m{1}{1}
    %tickNames(end+1) = condition;
    load(workspace_newOrder(i).name);
    workspace_newOrder(i).name
    fullAccum = reshape(SupportedForces.',1,[])
    scatter(i.*ones(length(fullAccum(~isnan(fullAccum))),1),fullAccum(~isnan(fullAccum)),'MarkerFaceColor',colorsArr(i),'MarkerEdgeColor',colorsArr(i))

    count = count+1;
    %scatter(i,mean(fullAccum,'omitnan'),150,'MarkerFaceColor','#FF4500' ,'Marker','x','MarkerEdgeColor','#FF4500')
    susForceArr(i,1:length(fullAccum(~isnan(fullAccum)))) = fullAccum(~isnan(fullAccum));
    susForceArr(i,length(fullAccum(~isnan(fullAccum)))+1:end) = NaN;
    
     boxArr(i,1:length(fullAccum(~isnan(fullAccum)))) = fullAccum(~isnan(fullAccum));
    end
end
boxplot(boxArr.')
xtickangle(45)
%ylim([0 385])
ylabel("Max $f_{\parallel}$, pN",'FontSize',6,'Interpreter', 'latex','FontName','Helvetica')

H=gca;
H.FontSize=10;
H.LineWidth =0.5;

plot([1 5],[160,160],'-k')
text(3,165,"*")
plot([1 2],[80,80],'-k')
text(1.2,90,"n.s")
plot([5 6],[170,170],'-k')
text(5.2,180,"n.s")
plot([3 5],[140,140],'-k')
text(4,145,"*")
plot([3 4],[80,80],'-k')
text(3.5,90,"*")

ylim([0 185])
%ylim([0 100])
set(gca,'box','off')
set(gca,'XTick',[1,2,3,4,5,6],'XTickLabel',tickNames,'XMinorTick','Off')
%set(gca,'XTick',[1,2],'XTickLabel',tickNames,'XMinorTick','Off')

set(gca,'YTick',[0,50,100,150,],'YMinorTick','Off')
print(h,'maxSuppForce.tif','-depsc','-tiff')
print(h,'maxSuppForce.svg','-dsvg','-r600')
savefig(h,sprintf('MaxSuppForce.fig'))


%Statistical tests
[aT,pT]=ttest2(susForceArr(1,:),susForceArr(2,:))
[aTC,pTC]=ttest2(susForceArr(1,:),susForceArr(3,:))
[aC,pC]=ttest2(susForceArr(4,:),susForceArr(3,:))
[aST,pST] = ttest2(susForceArr(1,:),susForceArr(5,:))
[aSC,pSC] = ttest2(susForceArr(3,:),susForceArr(5,:))
[aS,pS] = ttest2(susForceArr(5,:),susForceArr(6,:))

[aT,pT]=kstest2(susForceArr(1,:),susForceArr(2,:))
[aTC,pTC]=kstest2(susForceArr(1,:),susForceArr(3,:))
[aC,pC]=kstest2(susForceArr(4,:),susForceArr(3,:))
[aST,pST] = kstest2(susForceArr(1,:),susForceArr(5,:))
[aSC,pSC] = kstest2(susForceArr(3,:),susForceArr(5,:))
[aS,pS] = kstest2(susForceArr(5,:),susForceArr(6,:))


%%
% Distance Traveled Between pauses
clear gca
workspace_newOrder = [workspace_list(5), workspace_list(6), workspace_list(3), workspace_list(4),workspace_list(1), workspace_list(2)];
h = figure('units','inch','position',[0,0,2,2]); hold on;
tickNames = ["Terminal","Terminal LatA","Soma", "Soma LatA","Chromaffin","Chromaffin LatA"];
colorsArr = [TermColor,"#FF00FF",SomaColor,"#FF00FF",ChromColor,"#BA55D3"];

%tickNames = ["Soma","Soma LatA"];
%colorsArr = [SomaColor,"#FF00FF"];
obsDenseArr = NaN.*zeros(length(workspace_newOrder),5);
boxPlotArr = NaN.*zeros(length(workspace_newOrder),10);
for i=1:length(workspace_list)
   [ m,nm] = regexp(workspace_newOrder(i).name,'compiled_data(\w+).mat','tokens','match');
    if length(m) >= 1
    condition = m{1}{1}
    load(workspace_newOrder(i).name);
    obDense = reshape(obstacleDense(~isnan(obstacleDense)).' ,1,[])
    size(obDense)
    boxPlotArr(i,1:length(obDense)) = obDense;
    for k=1:length(obDense)
        obsDenseArr(i,k) = obDense(k);
        if obDense(k) > 0.005
            obDense(k) = 0.005
        end
    end
    
    scatter(i*ones(length(obDense),1),obDense,'MarkerFaceColor',colorsArr(i),'MarkerEdgeColor','k');
    %scatter(i*ones(length(VelForceArr),1),VelForceArr,'MarkerFaceColor',colorsArr(i),'MarkerEdgeColor',colorsArr(i));
    end
end
bp = boxplot(boxPlotArr.')

set(gca,'Xtick',[1,2,3,4,5,6],'xticklabels',tickNames)
xtickangle(45)
H=gca;
H.FontSize=6;
H.LineWidth = 0.25;
H.YMinorTick = 'off';
xlim([0 7])
ylim([0 0.005])
set(gca,'box','off')
ylabel('Obstacle Density (\mum^{-1})')

savefig(h,sprintf('ObstacleDense.fig'))
print(h,sprintf('ObstacleDense.tiff'),'-depsc','-tiff','-r200')
print(h,sprintf('ObstacleDense.svg'),'-dsvg','-r200')
