# Supplementary material for: Rapid propagation of membrane tension at retinal bipolar neuron presynaptic terminals
Source: Sci Adv. 2022 Jan 5;8(1):eabl4411. doi: 10.1126/sciadv.abl4411 (PMC11580022; doi:10.1126/sciadv.abl4411)
Supplement: Supplementary file 3 — Supplementary Data and Code [file sciadv.abl4411_supplementary_data_and_code.zip › SI_Code/Image Analysis/TetherSlidingAnalysis/ImageAnalysisREADME.txt~]

########## Code for image analysis used int "Rapid propagation of Membrane Tension at a Retinal Bipolar Terminal"
### Prerequisites:
# Bio-Formats Matlab libraries must be in matlab path https://docs.openmicroscopy.org/bio-formats/5.3.4/users/matlab/index.html 
# Matlab Image Processing, Signal Processing, and Computer Vision Toolboxes 

# Auxilliary "Helper" Functions
### trackCirclePos.m: Tracks the position of a bead held in an optical trap
### PreprocessImages.m : Loads and processes a .tiff file image
### OTForceVector.m: Calculates the force a bead is under
### trackMembraneEdgeRegistered.m: Tracks the edge of a membrane using points generated by JFilament
### 
###
