# Supplementary material for: Rapid propagation of membrane tension at retinal bipolar neuron presynaptic terminals
Source: Sci Adv. 2022 Jan 5;8(1):eabl4411. doi: 10.1126/sciadv.abl4411 (PMC11580022; doi:10.1126/sciadv.abl4411)
Supplement: Supplementary file 3 — Supplementary Data and Code [file sciadv.abl4411_supplementary_data_and_code.zip › SI_Code/Image Analysis/TetherSlidingAnalysis/TetherSlidingAnalysis.m]

%% Membrane Tether Sliding
%% Inputs Needed  :             ktrap, Dbead, and nmperpix(72 for the EK optical tweezers scope)
%                               Bead w/o force (centering), .tif file
%                               Bead under force (dragging), .tif file
%                               Bead under force registered (ImageJ, matlab, etc), .tif
%                               .snakes file for all frames, generated by
%                               JFilament. From the Registered frames 
%                               x/y position of the base of the tether,
%                               manually tracked for all frames
%% DESCRIPTION 
% Tracks manually input tether position as it is being dragged along a membrane. 
% 
% Calculates tether force from bead displacement from trap center.  

% Calculates the angle between the tether and the tangent to the base of the membrane.
% The tangent to the membrane at the base of the tether is calculated by
% first smoothing the Jfilament tracked membrane using Savitzky-Golay filtering, and then calculating
% the tangent at the base of the tether.
% 
% Calculates tangential tether force on the base of the tether using tether
% force and angle between the tether and the membrane.
%
% Velocity of tether base is calculated by taking the derivative of the cumulative distance.
%
% Calculates the correlation of force and velocity
%
% Friction coefficient is calculated for each point, 
% as well as the cdf for theta, tangential tether force, and velocity. 
%
% Finally, many possible graphs are plotted, and then in the last section a
% video is produced that can be used for assessing goodness of manual
% tracking and Jfilment fitting.
% 
% TO -DO:
% Refine fitting of membrane curve. Registration seems like the 
%% NOTES
% Last updated 7/14/2020 by Natasha Dudzinski
% Last update 2/10/2020 by Mason Rouches 
%% Get force vector - track the un-registered sliding file 
[ftether, C1, delX1, delY1, C2, delX2, delY2, bead_pos,fname,dt,fullf2] = OTForceVector(ktrap, Dbead, nmperpix); %comment out if already have workspace containing these variables. dt here is wrong. you need to manually input the correct one.
%% Register File (may have to use imageJ, if not working correctly in MatLab
%% Get Snakes From JFilament
% Get membrane edge - use the registered file (asks for registered file
[points_by_frame,imfile,bead_pos_reg] = trackMembraneEdgeRegistered(Dbead,nmperpix);
%comment out if already have workspace with this variable. will ask for snakes from jfilament
%%  change this with each run - to move any frames that can or cannot be tracked - should make this output in the filename
start_frame = 1;end_frame = 35;
Nfr = end_frame - start_frame;
fig_file = join({fname,'registered_tether_sliding_figs','.fig'},{'_',''})
workspace_file = sprintf('%s_registered_workspace',fname);
%% ane that would be shortest distance to the tether base that was manually chosen.
dist_arr = zeros(Nfr,1);
tetherBase_onSnake = zeros(Nfr,2);%this will be an array of points that are on the membrane, and are the closest to the selected tether base points.
full_dist_arr = zeros(Nfr,length(points_by_frame(1,:,1)));
tetherIndOnSnake = zeros(Nfr,1);;%this array stores the indices of the snake arrays where the tether intersects the snake for every frame

for i=start_frame:end_frame %for each frame
   tether_base_fr = tetherBase(i,:); %get the tether base location of this frame
   idx =1;min_dist = 1000; %reset idx and min_dist  
 
   for k=1:length(points_by_frame(1,:,1)) %for each point in the snake, for this frame
      if ~isnan(points_by_frame(i,k,1)) && ~isnan(points_by_frame(i,k,2)) %if both points are not NaN
          dist = hypot(tether_base_fr(1)-points_by_frame(i,k,1),tether_base_fr(2)-points_by_frame(i,k,2)); %find the distance between the bead and the points
          if dist < min_dist %if that distance is smaller than all previously recorded distances
            dist_arr(i) = dist; %override the distance array for this frame, and put this distance.
            idx = k;
            tetherIndOnSnake(i)=idx; %tether loc is saved as a point on the snake
            min_dist = dist;        
          end
       
      end
   end 
   tetherBase_onSnake(i,:) = points_by_frame(i,idx,:);
end

%% Correct tether base points, bead_pos_reg, and snake points with landmark

tetherBase_onSnake_corr = tetherBase_onSnake;
points_by_frame_corr = points_by_frame;
bead_pos_reg_corr = bead_pos_reg;
if LANDMARK
    landmark_pos_init = landmark_points(1,:);
for i=start_frame:end_frame
    landmark_pos_i_diff = landmark_points(i,:) - landmark_pos_init;
    tetherBase_onSnake_corr(i,:) = tetherBase_onSnake(i,:) - landmark_pos_i_diff;
    bead_pos_reg_corr(i,:) = bead_pos_reg(i,:) - landmark_pos_i_diff;
    for k=1:length(points_by_frame)
        points_by_frame_corr(i,k,1) = points_by_frame(i,k,1) - landmark_pos_i_diff(1);
        points_by_frame_corr(i,k,2) = points_by_frame(i,k,2) - landmark_pos_i_diff(2);
    end
end
end

%% Finds tangent line to the base of the tether, at the membrane. 

%Savitzky-Golay finite impulse response smoothing filtering is used to smooth the JFilament data. 
%Method: fits successive sub-sets of adjacent data points with a low-degree polynomial by the method of linear least squares.

%settings for Savitzky-Golay filtering:
windowWidth = 31; %must be odd, can change. higher = more smoothing.
polynomialOrder = 3; %can change, 2 or 3 is best
tanLine_slope_arr = zeros(Nfr,1);
tanPoints_arr = NaN.*zeros(Nfr,1000,2);
% filteredMembrane_arr = nan(Nfr,1000,2); % can uncomment the lines with
% filteredMembrane_arr to create an array that holds the data points for
% the Savitzky-Golay filtered membrane. Right now, only this section uses
% the filtering. You can create the filteredMembrane_arr and then use it in
% place of points_by_frame in later sections if desired.
perpPointsArr = tanPoints_arr;
pskip = 10;
for i=start_frame:end_frame %FOR EACH FRAME
    
    x = points_by_frame_corr(i,:,1); %isolate all x points in the snake
    y = points_by_frame_corr(i,:,2); %isolate all y points in the snake
    % take out NaN placeholder values
    x = x(~isnan(x));
    y = y(~isnan(y));

    %spline of the membrane membrane
    xSkip = x(1:pskip:size(x,2));
    ySkip = y(1:pskip:size(y,2));
    splineMem = csaps(xSkip,ySkip,0.00005);
    %deriv = polyder(splineMem);
    %ys_deriv = polyval(deriv,xs);
    %ydata_deriv = polyval(deriv,xdata);
    
    %sgolay membrane
    smoothX = sgolayfilt(x, polynomialOrder, windowWidth);%Savitzky-Golay filtering
    smoothY = sgolayfilt(y, polynomialOrder, windowWidth);%Savitzky-Golay filtering
    
    dx=gradient(smoothX); % denominator is 1 becuase x changes by 1 pixel increments. if the increment were larger, or in nm, this would be different.
    dy=gradient(smoothY);
    slopes_allPoints_arr = dy./dx;
    t = tetherIndOnSnake(i);
    
    %spline_slope = polyval(deriv,xs(t));
    tanslope_POI=slopes_allPoints_arr(t);
    tanLine_slope_arr(i) = tanslope_POI;    
    %tanLine_slope_arr(i) = spline_slope;

    %calc points on tangent line, to plot on movie later.
    tetherPoint = tetherBase_onSnake_corr(i,:); %set of points where tether is on snake for this frame
    
    xo = tetherBase_onSnake_corr(i,1);
    yo = tetherBase_onSnake_corr(i,2);
    xrange = (xo-150):(xo+150);
    
    counter =1 ;
    
    for xpoint = xrange %for each x point in the snake
        y_ = (tanslope_POI*(xpoint-xo))+ yo;
        tanPoints_arr(i,counter, :) = [xpoint,y_];
       
        perpSlope = tan(atan(tanslope_POI) - pi);
          y_ = ((perpSlope*(xpoint-xo))+ yo);
        perpPointsArr(i,counter,:) = [xpoint,y_];
        
        counter = counter+1;
       
    end   

end


%plot last tangent to see if looks okay. Uncomment below if wish to see
%goodness of filtering, and tangent plotting.
% figure,
% hold on
% plot(x,y)
% plot(smoothX, smoothY);
% plot(smoothX,ppval(splineMem,smoothX));
% quiver(smoothX(t),smoothY(t),dx(t),dy(t),10, 'LineWidth', 2, 'Color', 'r');
% title('Spline of last frame with tangent')
% axis([240 410 185 220]), axis equal
% hold off


%% Calculating theta between tether and membrane
%Calculate theta from where the membrane tangent and the tether tanget
% assign sign based on opposing or 
theta_arr = zeros(Nfr,1);
theta_deg_arr=zeros(Nfr,1);
tether_slope_arr = zeros(Nfr,1);
theta_corr_arr = zeros(Nfr,1);
for k=start_frame:end_frame

    %get slope of the line that connects bead and tether base
    tether_slope = ( tetherBase_onSnake_corr(k,2)-bead_pos_reg_corr(k,2) )./( tetherBase_onSnake_corr(k,1)-bead_pos_reg_corr(k,1) );
    tether_slope_arr(k) = tether_slope;
    %get slope of tangent line in this frame
    tangent_slope = tanLine_slope_arr(k);
 
    % calculate the angle between the two lines   (m1-m2) / (1+m1m2) =
    % tan(theta) 
    expr = (tangent_slope - tether_slope) / (1+(tether_slope*tangent_slope));
    theta = atan(expr);
    % theta is between -pi/2 and pi/2, need to make it between 
    theta_correct = theta;
    if theta< 0
        theta_correct = theta + pi;
    end
    thetadeg = theta *180/pi; %convert radians to degrees
    theta_arr(k) = theta;
    theta_corr_arr(k) = theta_correct;
    theta_deg_arr(k) = abs(thetadeg);
end

 %% Calculate distance of tether base from tether base original position. 

%Calculate the tetherBase origin, where it would be in each frame
tether_base_origin_arr = zeros(50+Nfr,2);
tether_base_origin_onSnake_arr=zeros(50+Nfr,2);
tetherBaseOrigin_index_arr = zeros(50+Nfr,1);
bead_origin_arr = zeros(Nfr,2);
for p=start_frame:end_frame
  if p <= 1
        %if its the first frame, then the origin location is just the
        %tether base location, because no movement has happened yet.
        tether_base_origin_arr(p,:)=tetherBase_onSnake_corr(1,:); 
        OriginX = tetherBase_onSnake_corr(1,1);
        OriginY = tetherBase_onSnake_corr(1,2);
        bead_origin_arr(p,:) = bead_pos_reg_corr(1,:)
    else
        %origin x,y positions get the same transformation as the landmark
        OriginX=(tether_base_origin_arr(p-1,1)); %tether base origin X position this frame
        OriginY=(tether_base_origin_arr(p-1,2)); %tether base origin Y position this frame
        tether_base_origin_arr(p,:)=[OriginX; OriginY]; %tether base origin in this frame is the x/y position of the base origin in the previous frame, plus the change in position of the landmark for this frame
        bead_origin_arr(p,:) = [bead_pos_reg_corr(1,1),bead_pos_reg_corr(1,1)];

  end
   %put this tether base origin on the current snake membrane 
   idx =0;min_dist = 1000; %reset idx and min_dist  
   for k=1:length(points_by_frame_corr(p,:,1)) %for each point in the snake, for this frame
      if ~isnan(points_by_frame_corr(p,k,1)) && ~isnan(points_by_frame_corr(p,k,2)) %if both points are not NaN
          dist = hypot(OriginX - points_by_frame_corr(p,k,1),OriginY - points_by_frame_corr(p,k,2)); %find the distance between the tether base origin this frame and the points in the snake this frame
          if dist < min_dist %if that distance is smaller than all previously recorded distances
            idx = k;                                           
            min_dist = dist;
          end
      end
   end
   tetherBaseOrigin_index_arr(p,1) = idx;
end


%Measuring total distance between tether base origin and current tether
%base position
totalDis_originToCurrPos_arr=zeros(Nfr,1);
totalDis_originToCurrPos_arr2=zeros(Nfr,1);
totalDis_originToCurrPos_bead=zeros(Nfr,1);
prevPos = [0 0];
cosArr = zeros(Nfr,1);
dirArr = zeros(Nfr,1);
for i = start_frame:end_frame %for each frame
    snakeThisFrame = points_by_frame_corr(i,:,:);
    currentBaseIndex = tetherIndOnSnake(i,1);
    
    
    originBaseIndex = tetherBaseOrigin_index_arr(i,1);
    if i>1 
        prevBaseIndex = tetherBaseOrigin_index_arr(i-1,1);
    end
    if i > 1
    vec1 = snakeThisFrame(1,currentBaseIndex,:) - snakeThisFrame(1,prevBaseIndex,:);
    vecBeadPos = (bead_pos_reg_corr(i,:) - bead_pos_reg_corr(i-1,:)).';
    dot(vec1(:,:),vecBeadPos)/(norm(vec1(:,:)).*norm(vecBeadPos))
    cosArr(i) = acos(dot(vec1(:,:),vecBeadPos)/(norm(vec1(:,:)).*norm(vecBeadPos)));
    if cosArr(i) > pi/2
        dirArr(i) = -1
    else
        dirArr(i) = 1
    end
   
    end
    %originBaseIndex = currentBaseIndex
    if currentBaseIndex < originBaseIndex %this distance is negative
        cumDist = 0; 
        for j = currentBaseIndex:originBaseIndex-1 % calculate distance between each set of points (ex. between pt1 and pt2, pt2 and pt3, pt3 and pt4, etc.), sum to get cumulative distance along membrane
            ptAx = snakeThisFrame(1,j,1);
            ptAy = snakeThisFrame(1,j,2);
            ptBx = snakeThisFrame(1,j+1,1);
            ptBy = snakeThisFrame(1,j+1,2);
            disBtwn = hypot(ptBx - ptAx, ptBy - ptAy); 
            cumDist = cumDist + disBtwn;
        end
        cumDist = cumDist * -1; %currentBaseIndex < originBaseIndex is considered a positive distance;
         
    elseif currentBaseIndex > originBaseIndex %this distance is positive
        cumDist = 0;  
        for j = originBaseIndex:currentBaseIndex-1
            ptAx = snakeThisFrame(1,j,1);
            ptAy = snakeThisFrame(1,j,2);
            ptBx = snakeThisFrame(1,j+1,1);
            ptBy = snakeThisFrame(1,j+1,2);  
            disBtwn = hypot(ptBx - ptAx, ptBy - ptAy);
            cumDist = cumDist + disBtwn;
        end
        cumDist = cumDist * 1; %currentBaseIndex < originBaseIndex is considered a negative distance;

    elseif currentBaseIndex == originBaseIndex
        cumDist =0;
    end
    if i == 1
        totalDis_originToCurrPos_arr2(i) = 0;
        prevPos(:) = tetherBase_onSnake_corr(i,:);
    else       
        totalDis_originToCurrPos_arr2(i) = totalDis_originToCurrPos_arr2(i-1) + (tetherBase_onSnake_corr(i,1) - prevPos(1)) + (tetherBase_onSnake_corr(i,2) - prevPos(2));
        prevPos(:) = tetherBase_onSnake_corr(i,:);
    end
    totalDis_originToCurrPos_arr(i) = cumDist*nmperpix; %convert to nm 
end
%smooth distance data - should be proportional to framerate 
totalDis_originToCurrPos_arr2(:) = totalDis_originToCurrPos_arr2(:).*nmperpix;
[smoothedDis_arr,w] = smoothdata(totalDis_originToCurrPos_arr,'gaussian',1/(dt));
tether_velocity_arr =gradient(smoothedDis_arr,dt);

%% Calculate the tangential tether force (force moving the bead sideways)
TF_arr = ftether(:,1); %tether force
TF_alongMem_arr = zeros(Nfr, 1);
TF_tangential_arr = TF_arr(start_frame:end_frame).*cos(theta_corr_arr(start_frame:end_frame));
TF_perp_arr = TF_arr(start_frame:end_frame).*sin(theta_corr_arr(start_frame:end_frame));
%smoothedTF_perp_arr = sgolayfilt(TF_perp_arr,3,0);
smoothedTF_perp_arr=smoothdata(TF_perp_arr,'gaussian',(1/(dt)));
smoothedTF_arr = smoothdata(TF_tangential_arr,'gaussian',1/(dt));
tether_velocity_arr_dir = abs(tether_velocity_arr).*dirArr.*sign(TF_tangential_arr)
%theta_arr = theta_corr_arr;
%% Average force needed to initiate tether sliding 
vmin = 150; %nm/second
sliding = 0;
TF_init_arr = NaN.*ones(1,Nfr);
sliding_arr = zeros(1,Nfr);
accumForceArr = [0];
for i=1:Nfr
    if sliding == 0
        if abs(tether_velocity_arr(i)) > vmin
            sliding = 1;
            TF_init_arr(i) = TF_tangential_arr(i);
            sliding_arr(i)  = 1;
            accumForceArr(end+1) = 0;
        else
            sliding_arr(i) = 0;
            accumForceArr(end) = (abs(TF_tangential_arr(i)) + accumForceArr(end))*dt
        end
    end
    if sliding == 1
        if abs(tether_velocity_arr(i)) > vmin
            sliding_arr(i) = 1;
        else
            sliding_arr(i) = 0;
            sliding = 0;
            accumForceArr(end) = (abs(TF_tangential_arr(i)) + accumForceArr(end))*dt
        end
    end
end
stuck_arr = 1-sliding_arr;
runs_arr = diff(find([1,diff(sliding_arr),1])) .* dt;
if sliding_arr(1) == 0
    sliding_time_arr = runs_arr(2:2:end);
    stuck_time_arr = runs_arr(1:2:end);
else
    sliding_time_arr = runs_arr(1:2:end);
    stuck_time_arr = runs_arr(2:2:end);
end
%Compute the force integrated per stuck duration


%% Cross correlation between tangential tether force and velocity

% this should give us, roughly,the lag between when a force is exerted and
% when velocity is felt. For reference purposes. 

[r, lags] = xcorr(smoothedTF_arr,tether_velocity_arr,50,'coeff'); %can try di
plot(lags .* dt,r);
xlabel('lag(s)')
ylabel('Amplitude')
PrettyFig;

%% save workspace
% do not save after running the movie-generation code, otherwise the
% workspace file will be very large
save(workspace_file);

% %% PLOT FIGURES
%Type of cell, or cell title:
t_arr= dt.*[start_frame-1:end_frame-1];
%lots of info for a single trace, time series
h(1) = figure; hold on;
subplot(4,1,1)
plot(t_arr,theta_deg_arr(start_frame:end_frame));%this plots theta that can be less than OR greater than 90 degrees. 
grid on;
ylabel("Theta, degrees")
subplot(4,1,2)
plot(t_arr, TF_arr(start_frame:end_frame));
ylabel("f_{tether}, pN");
grid on;
subplot(4,1,3)
plot(t_arr, smoothedTF_perp_arr(start_frame:end_frame));
ylabel("f_{perp}, pN");
grid on;
subplot(4,1,4)
plot(t_arr, smoothedDis_arr(start_frame:end_frame))
grid on;
ylabel("cumulative distance"+newline+"from tether base"+newline+"origin, nm")
PrettyFig;

h(2) = figure(); hold on;
subplot(2,1,1)
plot(t_arr, smoothedTF_arr(start_frame:end_frame));
grid on;
ylabel("f_{tangent}, pN")
subplot(2,1,2)
plot(t_arr,tether_velocity_arr(start_frame:end_frame));
grid on;
xlabel("Time, s")
ylabel("tether velocity, nm/s")
PrettyFig;

% plotting force vs velocity scatter plots, colored by time from protocol
% start
h(3) = figure; hold on;
velsAll = [-200:1:200];
yMin = -0.5.*ones(size(velsAll));
yMax = 0.5.*ones(size(velsAll));
p1=patch([velsAll fliplr(velsAll)],[yMin fliplr(yMax)],'k');
p1.FaceAlpha=0.2;
p1.EdgeColor='None';
for i=1:Nfr
    scatter(smoothedTF_arr(i),tether_velocity_arr(i),'o', 'MarkerFaceColor',[i/Nfr,0,0],'MarkerEdgeAlpha',0 )
    %plot(abs(TF_tangential_arr(i)),sign(TF_tangential_arr(i))*tether_velocity_arr(i),'o', 'Color',[i/Nfr,0,0] )
end 
ax=gca
xlabel('Force (pN)')
ylabel('Velocity (nm/s)')
ax.XAxisLocation = 'Origin';
ax.YAxisLocation = 'Origin';
PrettyFig;
savefig(h,sprintf('%s_Tether_slidingPlots.fig',fname))


%% Figure Showing trace of theta, force, velocity.
clear gca
h = figure('units','inch','position',[0,0,1.85,2.25]); hold on;
gca.LineWidth=0.5;

gca=subplot(3,1,1)
plot(t_arr, smoothedTF_arr(start_frame:end_frame),'Color','#00008B');
grid on;
xlim([0, end_frame*dt])
xticks(1:4:21)
xticklabels([])
xticks([0:4:Nfr*dt])
%set(gca,'XTickLabel',get(gca,'XTickLabel'),'FontName','Helvetica','fontsize',3)
%ylim([-110 10])
ylim([-50 50])
gca.XAxis.FontSize=4;
gca.YAxis.FontSize=6;
ylabel("$f_{\parallel}$, pN",'FontSize',6,'Interpreter', 'latex')

clear gca
gca=subplot(3,1,2)
plot(t_arr, smoothedDis_arr(start_frame:end_frame)/1000,'Color','#008000')
%plot(t_arr,theta_deg_arr(start_frame:end_frame));%this plots theta that can be less than OR greater than 90 degrees. 
grid on;
xticks(1:1:Nfr*dt)
xticklabels([])
%xticks([2 4 6 8 10 12 14 16])
xticks([0:4:Nfr*dt])
gca.XAxis.FontSize=4;
gca.YAxis.FontSize=6;
%ylabel("\theta, degrees",'FontSize',6)
ylabel("$\Sigma d, \mu m$",'FontSize',6,'Interpreter','latex')
xlim([0, end_frame*dt])
ylim([-5, 1])


clear gca
gca=subplot(3,1,3)
plot(t_arr,tether_velocity_arr(start_frame:end_frame)/1000,'Color','#B22222');
xlim([0, end_frame*dt])
grid on;
xticks(1:1:21)
%xticks([2 4 6 8 10 12 14 16])
xticks([0:4:Nfr*dt])
ylabel("$v_{t}, \mu m/s$",'FontSize',6,'interpreter','latex')
xlabel("Time, s",'FontSize',6)
gca.YAxis.FontSize=6;
gca.XAxis.FontSize=6;
ylim([-2,1])
%ylim([-2.2,1])

print(h,sprintf('%s_%0.4f_traces.tif',fname,t),'-depsc','-tiff','-r600')
print(h,sprintf('%s_%0.4f_traces.svg',fname,t),'-dsvg','-r600')
savefig(h,sprintf('%s_TetherSlidingPlots.fig',fname))

%% Make Movie
reader = bfGetReader(imfile); 
info=imfinfo(imfile);
% Nfr=size(info,1); 
imWidth = info(1,1).Width;
imHeight = info(1,1).Height;
C=uint8( zeros(imHeight, imWidth, 3, end_frame-start_frame) ); %fused image
BW =false(imHeight,imWidth,Nfr);
I1_=uint16(zeros(imHeight, imWidth, end_frame-start_frame) ); 
J2=uint16(zeros(imHeight, imWidth, end_frame-start_frame) ); 
tetherPointsArr =NaN.*zeros(100,2);
Fscale = 5; %each pN = Fscale pixels 
for i=start_frame:end_frame-1
    I1_(:,:,i)=imread(imfile,i);
    J2(:,:,i)=imadjust(I1_(:,:,i));
    [Xgrid,Ygrid] = meshgrid(1:size(BW,2),1:size(BW,1));
    
    %Puts tether base on movie
    BW(:,:,i) = BW(:,:,i) | (hypot(Xgrid - tetherBase_onSnake(i,1),Ygrid - tetherBase_onSnake(i,2))) < 5; % puts closest membrane point to bead on video
    
     %Puts tether base on movie
    BW(:,:,i) = BW(:,:,i) | (hypot(Xgrid - tether_base_origin_onSnake_arr(1,1),Ygrid - tether_base_origin_onSnake_arr(1,2))) < 5; % puts closest membrane point to bead on video
  
    %Put traced membrane on movie
    for k=1:length(points_by_frame(i,:,1))
        if ~isnan(points_by_frame(i,k,1)) && ~isnan(points_by_frame(i,k,2))       
            BW(round(points_by_frame(i,k,2)+1),round(points_by_frame(i,k,1)+1),i) = 1;
            BW(round(points_by_frame(i,k,2)+2),round(points_by_frame(i,k,1)+2),i) = 1;
            BW(round(points_by_frame(i,k,2)-1),round(points_by_frame(i,k,1)-1),i) = 1;
            BW(round(points_by_frame(i,k,2)+2),round(points_by_frame(i,k,1)-2),i) = 1;
        end
    end
    
    BWtemp = BW(:,:,i);
    xPos = [bead_pos_reg(i,1) tetherBase_onSnake(i,1)];
    yPos = [bead_pos_reg(i,2) tetherBase_onSnake(i,2)];
    nPoints = max(abs(diff(xPos)),abs(diff(yPos)))+1;
    rIndex  = round(linspace(yPos(1), yPos(2), nPoints));
    cIndex = round(linspace(xPos(1), xPos(2), nPoints));
    index = sub2ind(size(BWtemp), rIndex, cIndex);
    BWtemp(index) = 255;
    BW(:,:,i) = BWtemp;
    
    th = -(pi/2)-abs((theta_arr(i)))-2.0:pi/100:-pi/2-2.0;
    xunit = 20 * cos(th) + tetherBase_onSnake(i,1);
    yunit = 20 * sin(th) + tetherBase_onSnake(i,2);
    
    line(xunit,yunit,'Color','w','linewidth',3);
 
    for k=1:100
        BW(:,:,i) = BW(:,:,i) | (hypot(Xgrid - tetherPointsArr(k,1),Ygrid - tetherPointsArr(k,2))) < 1;
    end
    
    
    %Put tangent points on movie
    for k=1:length(tanPoints_arr(i,:,1))
        if ~isnan(tanPoints_arr(i,k,1)) %&& ~((tanPoints_arr(i,k,1) == 0))
            %BW(round(tanPoints_arr(i,k,2)),round(tanPoints_arr(i,k,1)),i) = 1;
            BW(:,:,i) = BW(:,:,i) | (hypot(Xgrid - tanPoints_arr(i,k,1),Ygrid - tanPoints_arr(i,k,2))) < 1;
        end
    end
    
 %Put bead, tether location on movie
 BW(:,:,i) = BW(:,:,i) | (hypot(Xgrid-bead_pos_reg(i,1),Ygrid-bead_pos_reg(i,2)) <= (Dbead)/nmperpix*1E3);
   
 C(:,:,:,i) = imfuse(J2(:,:,i), BW(:,:,i) , 'falsecolor');
end
 implay(mat2gray(C));

 video = immovie(mat2gray(C));
 v = VideoWriter(sprintf('%s_movie_test.mov',fname));
 v.FrameRate = 1/dt;
 open(v);
 writeVideo(v,C);
 close(v);
