# Supplementary material for: Rapid propagation of membrane tension at retinal bipolar neuron presynaptic terminals
Source: Sci Adv. 2022 Jan 5;8(1):eabl4411. doi: 10.1126/sciadv.abl4411 (PMC11580022; doi:10.1126/sciadv.abl4411)
Supplement: Supplementary file 3 — Supplementary Data and Code [file sciadv.abl4411_supplementary_data_and_code.zip › SI_Code/Image Analysis/Additional/ReadSnakes.m]

% reads Snake files directly saved from Filament 2D
% Snakes are stores in cell S 
% MB 01/28/21


data = importfile('.txt');
data = data(12:end,3:4);
%find indeces of start and beginning of snakes

row = [0; find(isnan(data(:,1)))];
q = 1;
for r = 1:2:length(row)
     if r < length(row)
    S{q} = data(row(r)+1:row(r+1)-1,:);
     end
     
    if r == length(row)
        S{q} = data(row(r)+1:end,:);
    end
    q = q+1;
end 
