# Supplementary material for: Rapid propagation of membrane tension at retinal bipolar neuron presynaptic terminals
Source: Sci Adv. 2022 Jan 5;8(1):eabl4411. doi: 10.1126/sciadv.abl4411 (PMC11580022; doi:10.1126/sciadv.abl4411)
Supplement: Supplementary file 3 — Supplementary Data and Code [file sciadv.abl4411_supplementary_data_and_code.zip › SI_Code/Image Analysis/Additional/SnakeIntensity.m]

% EK_SnakeIntensity

% Read snake coordinates (x,y), convert to an image mask to analyze image
% properties within the masked region
% Snake coordinate are assumed to be stored in cell array S. 
% run MB_ReadSnakes.m first
% They use ImageJ conventions
% pixel(0,0) is top left. y increases going down
%
% Erdem Karatekin
% Last modified: 28 January 2021

%% read image (change for the image you want to read)
I=imread('.tif');
%imtool(I); %check image

sdisk = strel('disk',1,0); %for imdilation later
%% loop for every snake in image
meanInt_all = NaN.*zeros( length(S),1 );

for m=1:length(S) %may need to modify
    % read snakes coordinates for snake s
    s=S{m}; % s contains (x,y) real-world coordinates of snake (imageJ origin)
    
    %% generate mask
    M=zeros(size(I));
    
    % find pixels corresponding to each snake coordinate and assing a value of
    % 1
    sround = round(s); % to move to pixel coordinates
    % shift by 1 pix to correct for matlab coord (top left corner=1,1)
    smatlab=sround+1;
    for k=1:length(s)
        M(smatlab(k,2), smatlab(k,1))=1; % 1st col:y, 2nd col: x
    end
    % binarize M to make a mask:
    BW = imbinarize(M); % could also use logical(M)
    % dilate BW (mask) image:
    BWdil = imdilate(BW,sdisk);
    %% 
%     %check overlay
%     Iadj =imadjust(I);
%     IBWdil = imoverlay(Iadj,BWdil);
    meanInts = regionprops(BWdil,I,'MeanIntensity');
    meanInt_all(m) = meanInts.MeanIntensity;
end
