# Supplementary material for: Rapid propagation of membrane tension at retinal bipolar neuron presynaptic terminals
Source: Sci Adv. 2022 Jan 5;8(1):eabl4411. doi: 10.1126/sciadv.abl4411 (PMC11580022; doi:10.1126/sciadv.abl4411)
Supplement: Supplementary file 3 — Supplementary Data and Code [file sciadv.abl4411_supplementary_data_and_code.zip › SI_Code/Image Analysis/Additional/AdditionalImAnalysisREADME.txt]

#################################
### README Additional image analysis functions
#################################

####################
# Functions

## EK_TrackCircle.m: Tracks a bead in an OT experiment. Used in tracking all OT experiments other than tether dragging
   #prerequisites : Matlab Image Processing toolbox
   #inputs
	imfile: path to .tiff image file to read, cropped files track better than uncropped
	Rbeadmin: minimum bead radius to detect, in microns
	Rbeadmax: maximum bead radius to detect, in microns
	ObjectPolarity: Relative Brightness of object to detect vs background, "Bright" or "Dark" 
	framespersec: framerate of collection, 1/s
	nmperpix: length scale per pixel, in nM
   #outputs
	C: X x Y x T matrix of bead tracking 
	X: xpositions of the tracked bead
	Y: ypositions of the tracked bead
	delX: change in x position from last frame
	delY: change in y position from last frame
	t: time stamps for each tracked position
   #To-Run:
	provide arguments to the function and run.
	Check quality of tracking by runnning "implay(C)"

#####################   
# Scripts
## ReadSnakes.m: Reads membrane contour "snake" generated by JFilament
   Requires:
	".snakes" file generated by Jfilament
   outputs:
	S - Cell with q entries corresponding to time
	    each with r entries for points on the snake
   To-Run:
	run script, following prompt to select the relevant snakes file

## SnakeIntensity.m: Convert snake data as stored in readSnakes.m to intensity data 
   #Requires:
	snakes data stored in cell S as created in readSnakes.m
	'.tif' file, which the snakes were tracked from
   #Outputs:
	meanInts: mean snake intensity at each time point
   #To-run:
	Read snake file with readSnakes.m
	run script
	follow prompt to select relevant '.tif' file
