# Supplementary material for: Rapid propagation of membrane tension at retinal bipolar neuron presynaptic terminals
Source: Sci Adv. 2022 Jan 5;8(1):eabl4411. doi: 10.1126/sciadv.abl4411 (PMC11580022; doi:10.1126/sciadv.abl4411)
Supplement: Supplementary file 3 — Supplementary Data and Code [file sciadv.abl4411_supplementary_data_and_code.zip › SI_Code/Image Analysis/Additional/EK_TrackCircle.m]

function [C, X, Y, delX, delY,t]=EK_TrackCircle(imfile, Rbeadmin, Rbeadmax, ObjectPolarity, framespersec, nmperpix)

% Track a single bead in optical tweezers (OT) experiment. For large beads
% (e.g. 3 micron diameter) in bright-field observation a number of
% concentric rings appear, making spot tracking challenging. But the
% signal-to-noise is usually good, so thresholding or circle detection may
% work. 
% Try: 
% 1) Detect circle, fill in the circle, get weighted centroid. 
% 2) Watershed. Start filling somewhere outside the bead, you end up with
% bead's contours. 
%
% Erdem Karatekin 
% Last updated 12 Aug 2019
% fixed Dbead-->Rbead

%% Expected parameter units
% nmperpix = nm; % e.g. 72 nm per pix for Nikon 100x/1.4 oil
% framespersec = number frames per sec; e.g. 82.84
dt=1/framespersec; % in sec
% Dbeadmin = min circle diameter, pixels
% Dbeadmax = max circle diameter, pixels
% ObjectPolarity='dark' or 'bright'; %is the circle darker or brighter than background?
% imfile is the filename of the image file
fprintf('\n Tracking file %s \n', imfile);
tic ;% time how long tracking lasts
%% image info
info=imfinfo(imfile);
Nfr=size(info,1); %number frames in movie to be analyzed
imWidth = info(1,1).Width; % width of image in pixels (assuming all frames same size, we only look at first frame)
imHeight = info(1,1).Height;  % height of image in pixels (assuming all frames same size, we only look at first frame)

%% Detect bead using findcircle
% % Using pixel indices: imsize is Nrow by Ncol. (Rows=y, Columns=x!!!)
% BWcoord=zeros(imWidth, imHeight, Nfr); % initialize binary image with center of mass coordinates
% BW=zeros(imWidth, imHeight, Nfr); % initialize binary image with ROIs

%BW = false(imWidth,imHeight, Nfr); 
BW = false(imHeight,imWidth, Nfr); 
wcent=NaN.*zeros(Nfr, 2); 
centers_all=NaN.*zeros(Nfr, 2); 
radii_all=NaN.*zeros(Nfr, 1); 

for k=1:Nfr
    I=imread(imfile,k); %read k'th frame of imfile
    
    % preprocess: (seems not needed)
%     LoHi = stretchlim(I,0); % Tol=0, no saturation
%     I2 = imadjust(I, LoHi,[]);
%     h = fspecial('log',[10 10],3); %  Laplacian of Gaussian filter detects edges
% %     % note: if you use size ~ bead size, you detect the bead directly: 
% %   h = fspecial('log',[70 70],10);
%      I3 = imfilter(I2, h);
%     imtool(I3);
    
    %[centers,radii,metric] = imfindcircles(I,[40 90], 'Sensitivity', 0.97, 'EdgeThreshold', 0.1, 'Method', 'TwoStage')
    [centers_,radii_,metric_] = imfindcircles(I,[Rbeadmin Rbeadmax],...
        'ObjectPolarity', ObjectPolarity, 'Sensitivity', 0.98, 'EdgeThreshold', 0.05);
    
    % If more than 1 circle detected, keep the circle with highest confidence 
    centers = centers_(1,:); 
    centers_all(k,:) =cat(1, centers); 
    radii = radii_(1);
    radii_all(k,:) =cat(1, radii); 
    metric = metric_(1);

    % to visualize, use: 
    % viscircles(centers, radii,'EdgeColor','b');
    
    % fill circle and create mask    
    [Xgrid,Ygrid] = meshgrid(1:size(BW,2),1:size(BW,1));
    BW(:,:,k) = BW(:,:,k) | (hypot(Xgrid-centers(1,1),Ygrid-centers(1,2)) <= radii(1));
    
    %     % Create masked image.
    %     maskedImage = I;
    %     maskedImage(~BW) = 0;
    
    % Calculate weighted centroid using mask
    S1=regionprops(BW(:,:,k),I,'Area', 'WeightedCentroid');
    wcent(k,:) = cat(1, S1.WeightedCentroid);

%     imtool(I)
%     hold(imgca,'on')
%     plot(imgca, wcent{k}(1), wcent{k}(2), 'r*')
%     hold(imgca,'off')
    
end
    


%% plot trajectory
% deltax, deltay, deltar
X=wcent(:,1).*nmperpix; % in nm
X0=X(1);
delX=X-X0;
Y=wcent(:,2).*nmperpix; % in nm
Y0=Y(1);
delY=Y-Y0;
% time vector
t=(1:Nfr).*dt;
r = sqrt( X.^2 + Y.^2 ); % in nm
r0=r(1);
delr=r-r0;

figure
subplot(3,1,1)
plot(t, delX, 'b')
ylabel('\Delta x, nm')
grid on

subplot(3,1,2)
plot(t, delY, 'r')
ylabel('\Delta y, nm')
grid on

subplot(3,1,3)
plot(t, delr,'k')
ylabel('\Delta r, nm')
xlabel('time, s')
grid on
title(imfile);


% % X vs Y
% figure
% % plot(X, Y), '-k')
% hold on
% plot(wcent(1,1), wcent(1,2), 'r*'); % start
% plot(wcent(end,1), wcent(end,2), 'b+'); % end
% c = 1:Nfr;
% scatter(wcent(:,1), wcent(:,2), 10, c)
% c = colorbar;
% c.Label.String = 'frame number';
% colormap(winter)
% legend('start', 'end', 'trajectory')
% xlabel('X, pixels')
% ylabel('Y, pixels')
% hold off


% figure
% plot(wcent(:,1), wcent(:,2), '-k')
% hold on
% plot(wcent(1,1), wcent(1,2), 'r*')
% plot(wcent(end,1), wcent(end,2), 'bo')
% legend('trajectory', 'start', 'end')

%% stats

stdX=std(X);
stdY=std(Y);
strX = sprintf('std(X) is %.2f nm', stdX);
strY = sprintf('std(Y) is %.2f nm', stdY);
disp(strX);
disp(strY);
meanXpos = mean(wcent(:,1)); % in pixel coord
meanYpos = mean(wcent(:,2)); % in pixel coord
strmeanXpos = sprintf('mean X pos is %.2f pixels', meanXpos);
strmeanYpos = sprintf('mean Y pos is %.2f pixels', meanYpos);
disp(strmeanXpos);
disp(strmeanYpos);

%% Play trajectory overlaid onto original movie (takes times and memory)

% J=uint16( zeros(imWidth, imHeight, Nfr) ); 
% J2=uint16(zeros(imWidth, imHeight, Nfr) ); 
% C=uint8( zeros(imWidth, imHeight, 3, Nfr) ); %fused image
J=uint16( zeros(imHeight, imWidth, Nfr) ); 
J2=uint16(zeros(imHeight, imWidth, Nfr) ); 
C=uint8( zeros(imHeight, imWidth, 3, Nfr) ); %fused image


for n=1:Nfr
J(:,:,n)=imread(imfile,n);
J2(:,:,n)=imadjust(J(:,:,n));
%h1 = imshow(J2(:,:,n));
%hcirc = viscircles(centers_all(n,:), radii_all(n));
C(:,:,:,n) = imfuse(J2(:,:,n), BW(:,:,n) , 'falsecolor');

%C = imfuse(J2(:,:,n), BW(:,:,n) , 'falsecolor','Scaling','joint','ColorChannels',[1 2 0]);
%            Cadj(:,:,:,t) = imadjust(C, [0 0 0; 0.5 0.5 1],[]); % 8-bit rgb image, z frames
% imtool(C(:,:,:,1))
end

%implay(C)    

    toc
    
%     % check effects of other filters
%     I2 = wiener2(I,[7 7]);
%     I2 = stdfilt(I); % emphasizes edges
%     I2 = rangefilt(I); % similar effet to stdfilt
%     I2 =entropyfilt(I); % also similar to stdfilt
%     I2 = imgaussfilt(I,2); %gaussian blur
%     imtool(I2);

end
